# Supplementary material for: Application of the BACs-on-Beads assay for the prenatal diagnosis of chromosomal abnormalities in Quanzhou, China
Source: BMC Pregnancy Childbirth. 2021 Jan 28;21:94. doi: 10.1186/s12884-021-03589-9 (PMC7844892; doi:10.1186/s12884-021-03589-9)
Supplement: Supplementary file 1 — Additional file 1. [file 12884_2021_3589_MOESM1_ESM.xlsx]

## Sheet: Total data
	Samples	BoBs assay	Karyotype	High risk factors
164	amniotic fluid	arr(13,18,21)x1,(XN)x1	46，XN	Advanced maternal age
966	amniotic fluid	arr(13,18,21)x1,(XN)x1	46，XN	Adverse pregnancy history
165	amniotic fluid	arr(13,18,21)x1,(XN)x1	46，XN	Advanced maternal age
354	amniotic fluid	arr(13,18,21)x1,(XN)x1	46，XN	Abnormal ultrasound
166	amniotic fluid	arr(13,18,21)x1,(XN)x1	46，XN	Advanced maternal age
167	amniotic fluid	arr(13,18,21)x1,(XN)x1	46，XN	Advanced maternal age
355	amniotic fluid	arr(13,18,21)x1,(XN)x1	46，XN	Abnormal ultrasound
1125	amniotic fluid	arr(13,18,21)x2,(XN)x1	46，XN	Advanced maternal age，Abnormal ultrasound
356	amniotic fluid	arr(13,18,21)x1,(XN)x1	46，XN	Abnormal ultrasound
168	amniotic fluid	arr(13,18,21)x1,(XN)x1	46，XN	Advanced maternal age
169	amniotic fluid	arr(13,18,21)x1,(XN)x1	46，XN	Advanced maternal age
357	amniotic fluid	arr(13,18,21)x1,(XN)x1	46，XN	Abnormal ultrasound
967	amniotic fluid	arr(13,18,21)x1,(XN)x1	46，XN	Adverse pregnancy history
358	amniotic fluid	arr(13,18,21)x1,(XN)x1	46，XN	Abnormal ultrasound
968	amniotic fluid	arr(13,18,21)x1,(XN)x1	46，XN	Adverse pregnancy history
488	amniotic fluid	arr(13,18,21)x1,(XN)x1	46，XN	High risk of serological screening
1	amniotic fluid	arr(13,18)x2,(XN)x1	46，XN	High risk of NIPT results
359	amniotic fluid	arr(13,18,21)x1,(XN)x1	46，XN	Abnormal ultrasound
360	amniotic fluid	arr(13,18,21)x1,(XN)x1	46，XN	Abnormal ultrasound
361	amniotic fluid	arr(X)x1	45，X	Abnormal ultrasound
489	amniotic fluid	arr(13,18,21)x1,(XN)x1	46，XN	High risk of serological screening
969	amniotic fluid	arr(13,18,21)x1,(XN)x1	46，XN，inv（9）（p11；q13）	Adverse pregnancy history
1126	amniotic fluid	arr(13,18,21)x2,(XN)x1	46，XN	Advanced maternal age，Abnormal ultrasound
1127	amniotic fluid	arr(13,18,21)x2,(XN)x1	46，XN	High risk of serological screening，Abnormal ultrasound
170	amniotic fluid	arr(13,18,21)x1,(XN)x1	46，XN	Advanced maternal age
171	amniotic fluid	arr(13,18,21)x1,(XN)x1	46，XN	Advanced maternal age
1128	amniotic fluid	arr(21)x3	47，XN，+21	Advanced maternal age，Abnormal ultrasound
1129	amniotic fluid	arr(13,18,21)x2,(XN)x1	46，XN	Advanced maternal age，Abnormal ultrasound
1089	amniotic fluid	arr(13,18,21)x2,(XN)x1	46，XN	Adverse pregnancy history
2	amniotic fluid	arr(13,18,21)x2,(XN)x1	46，XN	High risk of NIPT results
3	amniotic fluid	arr(13,18,21)x2,(XN)x1	46，XN	High risk of NIPT results
4	amniotic fluid	arr(13,18,21)x2,(XN)x1	46，XN	High risk of NIPT results
970	amniotic fluid	arr(13,18,21)x1,(XN)x1	46，XN	Adverse pregnancy history
971	amniotic fluid	arr(13,18,21)x1,(XN)x1	46，XN	Adverse pregnancy history
1130	amniotic fluid	arr(13,18,21)x2,(XN)x1	46，XN	High risk of serological screening，Abnormal ultrasound
490	amniotic fluid	arr(21)x3	47，XN，+21	High risk of serological screening
1131	amniotic fluid	arr(13,18,21)x2,(XN)x1	46，XN	Advanced maternal age，Adverse pregnancy history
1132	amniotic fluid	arr(18)x3	47，XN，+18	Advanced maternal age，Abnormal ultrasound
491	amniotic fluid	arr(13,18,21)x1,(XN)x1	46，XN	High risk of serological screening
362	amniotic fluid	arr(13,18,21)x1,(XN)x1	46，XN	Abnormal ultrasound
363	amniotic fluid	arr(13,18,21)x1,(XN)x1	46，XN	Abnormal ultrasound
1133	amniotic fluid	arr(13,18,21)x2,(XN)x1	46，XN	High risk of serological screening，Abnormal ultrasound
5	amniotic fluid	arr(21)x3	47，XN，+21	High risk of NIPT results
364	amniotic fluid	arr(13,18,21)x1,(XN)x1	46，XN	Abnormal ultrasound
365	amniotic fluid	arr(13,18,21)x1,(XN)x1	46，XN	Abnormal ultrasound
172	amniotic fluid	arr(13,18,21)x1,(XN)x1	46，XN	Advanced maternal age
173	amniotic fluid	arr(13,18,21)x1,(XN)x1	46，XN	Advanced maternal age
972	amniotic fluid	arr(13,18,21)x1,(XN)x1	46，XN	Adverse pregnancy history
366	amniotic fluid	arr(13,18,21)x1,(XN)x1	46，XN	Abnormal ultrasound
1134	amniotic fluid	arr(13,18,21)x2,(XN)x1	46，XN	High risk of serological screening，Abnormal ultrasound
367	amniotic fluid	arr(18)x3	47，XN，+18	Abnormal ultrasound
1135	amniotic fluid	arr(13,18,21)x2,(XN)x1	46，XN	Advanced maternal age，Abnormal ultrasound
1136	amniotic fluid	arr(13,18,21)x2,(XN)x1	46，XN	Adverse pregnancy history，Abnormal ultrasound
174	amniotic fluid	arr(13,18,21)x1,(XN)x1	46，XN	Advanced maternal age
175	amniotic fluid	arr(13,18,21)x1,(XN)x1	46，XN	Advanced maternal age
368	amniotic fluid	arr(21)x3	47，XN，+21	Abnormal ultrasound
1137	amniotic fluid	arr(13,18,21)x2,(XN)x1	46，XN	Advanced maternal age，Abnormal ultrasound
176	amniotic fluid	arr(13,18,21)x1,(XN)x1	46，XN	Advanced maternal age
1138	amniotic fluid	arr(13,18,21)x2,(XN)x1	46，XN	High risk of serological screening，Abnormal ultrasound
1139	amniotic fluid	arr(21)x3	47，XN，+21	Advanced maternal age，Abnormal ultrasound
492	amniotic fluid	arr(13,18,21)x1,(XN)x1	46，XN	High risk of serological screening
493	amniotic fluid	arr(13,18,21)x1,(XN)x1	46，XN	High risk of serological screening
973	amniotic fluid	arr(13,18,21)x1,(XN)x1	46，XN	Adverse pregnancy history
1140	amniotic fluid	arr(13,18,21)x2,(XN)x1	46，XN	High risk of serological screening，Abnormal ultrasound
974	amniotic fluid	arr(13,18,21)x1,(XN)x1	46，XN	Adverse pregnancy history
1141	amniotic fluid	arr(13,18,21)x2,(XN)x1	46，XN	Advanced maternal age，Abnormal ultrasound
494	amniotic fluid	arr(13,18,21)x1,(XN)x1	46，XN	High risk of serological screening
975	amniotic fluid	arr(13,18,21)x1,(XN)x1	46，XN	Adverse pregnancy history
1142	amniotic fluid	arr(13,18,21)x2,(XN)x1	46，XN	Advanced maternal age，Abnormal ultrasound
1143	amniotic fluid	arr(13,18,21)x2,(XN)x1	46，XN	Adverse pregnancy history，Abnormal ultrasound
976	amniotic fluid	arr(13,18,21)x1,(XN)x1	46，XN	Adverse pregnancy history
495	amniotic fluid	arr(13,18,21)x1,(XN)x1	46，XN	High risk of serological screening
496	amniotic fluid	arr(13,18,21)x1,(XN)x1	46，XN	High risk of serological screening
1144	amniotic fluid	arr(13,18,21)x2,(XN)x1	46，XN	High risk of serological screening，Abnormal ultrasound
1145	amniotic fluid	arr(13,18,21)x2,(XN)x1	46，XN	Advanced maternal age，Adverse pregnancy history
977	amniotic fluid	arr(13,18,21)x1,(XN)x1	46，XN	Adverse pregnancy history
978	amniotic fluid	arr(13,18,21)x1,(XN)x1	46，XN	Adverse pregnancy history
6	amniotic fluid	arr(13,18,21)x2,(XN)x1	46，XN	High risk of NIPT results
177	amniotic fluid	arr(21)x3	47，XN，+21	Advanced maternal age
178	amniotic fluid	arr(13,18,21)x1,(XN)x1	46，XN	Advanced maternal age
179	amniotic fluid	arr(13,18,21)x1,(XN)x1	46，XN	Advanced maternal age
369	amniotic fluid	arr(13,18,21)x1,(XN)x1	46，XN	Abnormal ultrasound
1146	amniotic fluid	arr(13,18,21)x2,(XN)x1	46，XN	Advanced maternal age，Abnormal ultrasound
180	amniotic fluid	arr(21)x3	47，XN，+21	Advanced maternal age
370	amniotic fluid	arr(13,18,21)x1,(XN)x1	46，XN	Abnormal ultrasound
181	amniotic fluid	arr(13,18,21)x1,(XN)x1	46，XN	Advanced maternal age
371	amniotic fluid	arr(13,18,21)x1,(XN)x1	46，XN	Abnormal ultrasound
497	amniotic fluid	arr(13,18,21)x1,(XN)x1	46，XN	High risk of serological screening
1147	amniotic fluid	arr(13,18,21)x2,(XN)x1	46，XN	High risk of serological screening，Abnormal ultrasound
1148	amniotic fluid	arr(13,18,21)x2,(XN)x1	46，XN	High risk of serological screening，Abnormal ultrasound
498	amniotic fluid	arr(13,18,21)x1,(XN)x1	46，XN	High risk of serological screening
1090	amniotic fluid	arr(13,18,21)x2,(XN)x1	46，XN	Adverse pregnancy history
182	amniotic fluid	arr(13,18,21)x1,(XN)x1	46，XN	Advanced maternal age
183	amniotic fluid	arr(13,18,21)x1,(XN)x1	46，XN	Advanced maternal age
184	amniotic fluid	arr(18)x3	47，XN，+18	Advanced maternal age
499	amniotic fluid	arr(13,18,21)x1,(XN)x1	46，XN	High risk of serological screening
500	amniotic fluid	arr(13,18,21)x1,(XN)x1	46，XN	High risk of serological screening
979	amniotic fluid	arr(13,18,21)x1,(XN)x1	46，XN	Adverse pregnancy history
980	amniotic fluid	arr(13,18,21)x1,(XN)x1	46，XN	Adverse pregnancy history
7	amniotic fluid	arr(13,18,21)x2,(XN)x1	46，XN	High risk of NIPT results
501	amniotic fluid	arr(13,18,21)x1,(XN)x1	46，XN	High risk of serological screening
8	amniotic fluid	arr(13,18,21)x2,(XN)x1	46，XN	High risk of NIPT results
9	amniotic fluid	arr(13,18,21)x2,(XN)x1	46，XN	High risk of NIPT results
185	amniotic fluid	arr(13,18,21)x1,(XN)x1	46，XN	Advanced maternal age
186	amniotic fluid	arr(13,18,21)x1,(XN)x1	46，XN	Advanced maternal age
187	amniotic fluid	arr(13,18,21)x1,(XN)x1	46，XN	Advanced maternal age
981	amniotic fluid	arr(13,18,21)x1,(XN)x1	46，XN	Adverse pregnancy history
1149	amniotic fluid	arr(13,18,21)x2,(XN)x1	46，XN	Adverse pregnancy history，Abnormal ultrasound
487	amniotic fluid	arr(13,18,21)x2,(XN)x1,(22q11.2)x1	46，XN	Abnormal ultrasound
1150	amniotic fluid	arr(13,18,21)x2,(XN)x1,(22q11.2)x1	46，XN	Adverse pregnancy history，Abnormal ultrasound
188	amniotic fluid	arr(13,18,21)x1,(XN)x1	46，XN	Advanced maternal age
502	amniotic fluid	arr(13,18,21)x1,(XN)x1	46，XN	High risk of serological screening
1151	amniotic fluid	arr(13,18,21)x2,(XN)x1	46，XN	Adverse pregnancy history，Abnormal ultrasound
503	amniotic fluid	arr(13,18,21)x1,(XN)x1	46，XN	High risk of serological screening
189	amniotic fluid	arr(13,18,21)x1,(XN)x1	46，XN	Advanced maternal age
504	amniotic fluid	arr(13,18,21)x1,(XN)x1	46，XN	High risk of serological screening
982	amniotic fluid	arr(13,18,21)x1,(XN)x1	46，XN	Adverse pregnancy history
505	amniotic fluid	arr(13,18,21)x1,(XN)x1	46，XN	High risk of serological screening
506	amniotic fluid	arr(13,18,21)x1,(XN)x1	46，XN	High risk of serological screening
1152	amniotic fluid	arr(13,18,21)x2,(XN)x1	46，XN	Advanced maternal age，Adverse pregnancy history
10	amniotic fluid	arr(X)x2,(Y)x1	47，XXY	High risk of NIPT results
507	amniotic fluid	arr(13,18,21)x1,(XN)x1	46，XN	High risk of serological screening
508	amniotic fluid	arr(13,18,21)x1,(XN)x1	46，XN	High risk of serological screening
190	amniotic fluid	arr(13,18,21)x1,(XN)x1	46，XN	Advanced maternal age
509	amniotic fluid	arr(13,18,21)x1,(XN)x1	46，XN	High risk of serological screening
510	amniotic fluid	arr(13,18,21)x1,(XN)x1	46，XN	High risk of serological screening
1153	amniotic fluid	arr(13,18,21)x2,(XN)x1	mos45，X[40]/47,XYY[3]/46，XY[10]	High risk of serological screening，Abnormal ultrasound
1091	amniotic fluid	arr(13,18,21)x2,(XN)x1	46，XN	Adverse pregnancy history
191	amniotic fluid	arr(13,18,21)x1,(XN)x1	46，XN	Advanced maternal age
983	amniotic fluid	arr(13,18,21)x1,(XN)x1	46，XN	Adverse pregnancy history
1154	amniotic fluid	arr(13,18,21)x2,(XN)x1	46，XN	Advanced maternal age，Adverse pregnancy history
1155	amniotic fluid	arr(13,18,21)x2,(XN)x1	46，XN	Adverse pregnancy history，High risk of serological screening
372	amniotic fluid	arr(13,18,21)x1,(XN)x1	46，XN	Abnormal ultrasound
984	amniotic fluid	arr(13,18,21)x1,(XN)x1	46，XN	Adverse pregnancy history
1156	amniotic fluid	arr(13,18,21)x2,(XN)x1	46，XN	Advanced maternal age，Abnormal ultrasound
1157	amniotic fluid	arr(13,18,21)x2,(XN)x1	mos45,X[18]/47,XXX[6]/46,XX[76]	Advanced maternal age，Abnormal ultrasound
511	amniotic fluid	arr(13,18,21)x1,(XN)x1	46，XN	High risk of serological screening
512	amniotic fluid	arr(13,18,21)x1,(XN)x1	46，XN	High risk of serological screening
513	amniotic fluid	arr(13,18,21)x1,(XN)x1	46，XN	High risk of serological screening
192	amniotic fluid	arr(13,18,21)x1,(XN)x1	46，XN	Advanced maternal age
1158	amniotic fluid	arr(13,18,21)x2,(XN)x1	46，XN	Adverse pregnancy history，High risk of serological screening
373	amniotic fluid	arr(13,18,21)x1,(XN)x1	46，XN	Abnormal ultrasound
514	amniotic fluid	arr(13,18,21)x1,(XN)x1	46，XN	High risk of serological screening
515	amniotic fluid	arr(13,18,21)x1,(XN)x1	46，XN	High risk of serological screening
11	amniotic fluid	arr(13,18,21)x2,(XN)x1	46，XN	High risk of NIPT results
193	amniotic fluid	arr(13,18,21)x1,(XN)x1	46，XN	Advanced maternal age
516	amniotic fluid	arr(13,18,21)x1,(XN)x1	46，XN	High risk of serological screening
1159	amniotic fluid	arr(13,18,21)x2,(XN)x1	46，XN	Adverse pregnancy history，High risk of serological screening
194	amniotic fluid	arr(13,18,21)x1,(XN)x1	46，XN	Advanced maternal age
374	amniotic fluid	arr(13,18,21)x1,(XN)x1	46，X，inv（Y）（P11.1q11.22)	Abnormal ultrasound
517	amniotic fluid	arr(13,18,21)x1,(XN)x1	46，XN	High risk of serological screening
518	amniotic fluid	arr(13,18,21)x1,(XN)x1	46，XN	High risk of serological screening
195	amniotic fluid	arr(13,18,21)x1,(XN)x1	46，XN	Advanced maternal age
375	amniotic fluid	arr(13,18,21)x1,(XN)x1	46，XN	Abnormal ultrasound
519	amniotic fluid	arr(13,18,21)x1,(XN)x1	46，XN	High risk of serological screening
985	amniotic fluid	arr(13,18,21)x1,(XN)x1	46，XN	Adverse pregnancy history
1160	amniotic fluid	arr(13,18,21)x2,(XN)x1	46，XN	Advanced maternal age，Adverse pregnancy history
196	amniotic fluid	arr(13,18,21)x1,(XN)x1	46，XN	Advanced maternal age
520	amniotic fluid	arr(13,18,21)x1,(XN)x1	46，XN	High risk of serological screening
521	amniotic fluid	arr(13,18,21)x1,(XN)x1	46，XN	High risk of serological screening
1161	amniotic fluid	arr(13,18,21)x2,(XN)x1,(22q11.2)x3	46，XN	High risk of serological screening，Abnormal ultrasound
522	amniotic fluid	arr(13,18,21)x1,(XN)x1	46，XN	High risk of serological screening
376	amniotic fluid	arr(13,18,21)x1,(XN)x1	46，XN	Abnormal ultrasound
523	amniotic fluid	arr(13,18,21)x1,(XN)x1	46，XN	High risk of serological screening
986	amniotic fluid	arr(13,18,21)x1,(XN)x1	46，XN	Adverse pregnancy history
1162	amniotic fluid	arr(13,18,21)x2,(XN)x1	46，XN	Advanced maternal age，Adverse pregnancy history
1163	amniotic fluid	arr(13,18,21)x2,(XN)x1	46，XN	High risk of serological screening，Abnormal ultrasound
524	amniotic fluid	arr(13,18,21)x1,(XN)x1	46，XN	High risk of serological screening
525	amniotic fluid	arr(13,18,21)x1,(XN)x1	46，XN	High risk of serological screening
1164	amniotic fluid	arr(13,18,21)x2,(XN)x1	46，XN	High risk of serological screening，Abnormal ultrasound
1165	amniotic fluid	arr(13,18,21)x2,(XN)x1	46，XN	High risk of serological screening，Abnormal ultrasound
377	amniotic fluid	arr(13,18,21)x1,(XN)x1	46，XN	Abnormal ultrasound
378	amniotic fluid	arr(13,18,21)x1,(XN)x1	46，XN	Abnormal ultrasound
197	amniotic fluid	arr(13,18,21)x1,(XN)x1	46，XN	Advanced maternal age
526	amniotic fluid	arr(13,18,21)x1,(XN)x1	46，XN	High risk of serological screening
1166	amniotic fluid	arr(13,18,21)x2,(XN)x1	mos45,XN,dic,t(5:14)(p15;p11.2[35]/45,XN,45,XN,dic,t(8;14)(p32q:11.2)[15]	High risk of serological screening，Abnormal ultrasound
198	amniotic fluid	arr(13,18,21)x1,(XN)x1	46，XN	Advanced maternal age
199	amniotic fluid	arr(13,18,21)x1,(XN)x1	46，XN	Advanced maternal age
379	amniotic fluid	arr(13,18,21)x1,(XN)x1	46，XN	Abnormal ultrasound
527	amniotic fluid	arr(13,18,21)x1,(XN)x1	46，XN	High risk of serological screening
528	amniotic fluid	arr(13,18,21)x1,(XN)x1	46，XN	High risk of serological screening
1167	amniotic fluid	arr(13,18,21)x2,(XN)x1	46，XN	Adverse pregnancy history，High risk of serological screening
1168	amniotic fluid	arr(13,18,21)x2,(XN)x1	46，XN	Advanced maternal age，Abnormal ultrasound
1169	amniotic fluid	arr(13,18,21)x2,(XN)x1	46，XN	Advanced maternal age，Abnormal ultrasound
380	amniotic fluid	arr(13,18,21)x1,(XN)x1	46，XN	Abnormal ultrasound
987	amniotic fluid	arr(13,18,21)x1,(XN)x1	46，XN	Adverse pregnancy history
1170	amniotic fluid	arr(13,18,21)x2,(XN)x1	46，XN	Advanced maternal age，Adverse pregnancy history
200	amniotic fluid	arr(18)x3	47，XN+18	Advanced maternal age
12	amniotic fluid	arr(13,18,21)x2,(XN)x1	46，XN	High risk of NIPT results
1111	amniotic fluid	arr(13,18,21)x2,(XN)x1	46，XN	Adverse pregnancy history
1171	amniotic fluid	arr(13,18,21)x2,(XN)x1	46，XN	Advanced maternal age，Adverse pregnancy history
1172	amniotic fluid	arr(13,18,21)x2,(XN)x1	46，XN	High risk of serological screening，Abnormal ultrasound
1173	amniotic fluid	arr(13,18,21)x2,(XN)x1	46，XN	Advanced maternal age，Adverse pregnancy history
988	amniotic fluid	arr(13,18,21)x1,(XN)x1	46，XN	Adverse pregnancy history
1174	amniotic fluid	arr(21)x3	47，XN，inv（9）（p11；q13）+21	High risk of serological screening，Abnormal ultrasound
1175	amniotic fluid	arr(13,18,21)x2,(XN)x1	46，XN	Advanced maternal age，Adverse pregnancy history
201	amniotic fluid	arr(13,18,21)x1,(XN)x1	46，XN	Advanced maternal age
381	amniotic fluid	arr(13,18,21)x1,(XN)x1	46，XN	Abnormal ultrasound
529	amniotic fluid	arr(13,18,21)x1,(XN)x1	46，XN	High risk of serological screening
530	amniotic fluid	arr(13,18,21)x1,(XN)x1	46，XN	High risk of serological screening
989	amniotic fluid	arr(13,18,21)x1,(XN)x1	46，XN	Adverse pregnancy history
13	amniotic fluid	arr(21)x3	47，XN+21	High risk of NIPT results
382	amniotic fluid	arr(13,18,21)x1,(XN)x1	46，XN	Abnormal ultrasound
531	amniotic fluid	arr(13,18,21)x1,(XN)x1	46，XN	High risk of serological screening
990	amniotic fluid	arr(13,18,21)x1,(XN)x1	46，XN	Adverse pregnancy history
1112	amniotic fluid	arr(13,18,21)x2,(XN)x1	46，XN	Adverse pregnancy history
14	amniotic fluid	arr(21)x3	47，XN+21	High risk of NIPT results
383	amniotic fluid	arr(13,18,21)x1,(XN)x1	46，XN	Abnormal ultrasound
1176	amniotic fluid	arr(13,18,21)x2,(XN)x1	46，XN	High risk of serological screening，Abnormal ultrasound
202	amniotic fluid	arr(13,18,21)x1,(XN)x1	46，XN	Advanced maternal age
532	amniotic fluid	arr(13,18,21)x1,(XN)x1	46，XN	High risk of serological screening
1177	amniotic fluid	arr(13,18,21)x2,(XN)x1	46，XN	Adverse pregnancy history，High risk of serological screening
1178	amniotic fluid	arr(13,18,21)x2,(XN)x1	46，XN	High risk of serological screening，Abnormal ultrasound
203	amniotic fluid	arr(13,18,21)x1,(XN)x1	46，XN	Advanced maternal age
533	amniotic fluid	arr(13,18,21)x1,(XN)x1	46，XN	High risk of serological screening
204	amniotic fluid	arr(13,18,21)x1,(XN)x1	46，XN	Advanced maternal age
205	amniotic fluid	arr(13,18,21)x1,(XN)x1	46，XN	Advanced maternal age
353	amniotic fluid	arr(13,18,21)x2,(XN)x1	46，XN，inv（9）（p11；q13）	Advanced maternal age
534	amniotic fluid	arr(13,18,21)x1,(XN)x1	46，XN	High risk of serological screening
991	amniotic fluid	arr(13,18,21)x1,(XN)x1	46，XN	Adverse pregnancy history
992	amniotic fluid	arr(13,18,21)x1,(XN)x1	46，XN	Adverse pregnancy history
1179	amniotic fluid	arr(13,18,21)x2,(XN)x1	46，XN，inv（9）（p11；q13）	Advanced maternal age，Adverse pregnancy history
1180	amniotic fluid	arr(13,18,21)x2,(XN)x1	46，XN	Advanced maternal age，Adverse pregnancy history
15	amniotic fluid	arr(21)x3	47，XN+21	High risk of NIPT results
16	amniotic fluid	arr(21)x3	47，XN+21	High risk of NIPT results
535	amniotic fluid	arr(13,18,21)x1,(XN)x1	46，XN	High risk of serological screening
536	amniotic fluid	arr(13,18,21)x1,(XN)x1	46，XN	High risk of serological screening
1181	amniotic fluid	arr(13,18,21)x2,(XN)x1	46，XN	High risk of serological screening，Abnormal ultrasound
1182	amniotic fluid	arr(21)x3	46，XN，inv（9）（p11；q13）,rob(14;21)(q10;q10),+21	Advanced maternal age，Adverse pregnancy history
1183	amniotic fluid	arr(13,18,21)x2,(XN)x1	46，XN	Advanced maternal age，Adverse pregnancy history
206	amniotic fluid	arr(13,18,21)x1,(XN)x1	46，XN	Advanced maternal age
207	amniotic fluid	arr(13,18,21)x1,(XN)x1	46，XN	Advanced maternal age
537	amniotic fluid	arr(13,18,21)x1,(XN)x1	46，XN	High risk of serological screening
538	amniotic fluid	arr(13,18,21)x1,(XN)x1	46，XN	High risk of serological screening
1184	amniotic fluid	arr(13,18,21)x2,(XN)x1	46，XN	Advanced maternal age，Adverse pregnancy history
1185	amniotic fluid	arr(13,18,21)x2,(XN)x1	46，XN	High risk of serological screening，Adverse pregnancy history
17	amniotic fluid	arr(18)x3	47，XN，+18	High risk of NIPT results
18	amniotic fluid	arr(13,18,21)x2,(XN)x1	46，XN	High risk of NIPT results
208	amniotic fluid	arr(13,18,21)x1,(XN)x1	46，XN	Advanced maternal age
539	amniotic fluid	arr(13,18,21)x1,(XN)x1	46，XN	High risk of serological screening
19	amniotic fluid	arr(13,18,21)x2,(XN)x1	46，XN	High risk of NIPT results
209	amniotic fluid	arr(13,18,21)x1,(XN)x1	46，XN	Advanced maternal age
540	amniotic fluid	arr(13,18,21)x1,(XN)x1	46，XN	High risk of serological screening
541	amniotic fluid	arr(13,18,21)x1,(XN)x1	46，XN	High risk of serological screening
542	amniotic fluid	arr(13,18,21)x1,(XN)x1	46，XN	High risk of serological screening
543	amniotic fluid	arr(13,18,21)x1,(XN)x1	46，XN	High risk of serological screening
210	amniotic fluid	arr(13,18,21)x1,(XN)x1	46，XN	Advanced maternal age
384	amniotic fluid	arr(13,18,21)x1,(XN)x1	46，XN	Abnormal ultrasound
1186	amniotic fluid	arr(13,18,21)x2,(XN)x1	46，XN	Advanced maternal age，Abnormal ultrasound
20	amniotic fluid	arr(13,18,21)x2,(XN)x1	46，XN	High risk of NIPT results
21	amniotic fluid	arr(21)x3	47，XN，+21	High risk of NIPT results
22	amniotic fluid	arr(21)x3	46，XN，rob(13；21)(q10:q10),+21	High risk of NIPT results
385	amniotic fluid	arr(1-22,X)x2	46，XN	Abnormal ultrasound
544	amniotic fluid	arr(13,18,21)x1,(XN)x1	46，XN	High risk of serological screening
545	amniotic fluid	arr(13,18,21)x1,(XN)x1	46，XN	High risk of serological screening
1187	amniotic fluid	arr(13,18,21)x2,(XN)x1	46，XN	High risk of serological screening，Adverse pregnancy history
1188	amniotic fluid	arr(13,18,21)x2,(XN)x1	46，XN	Advanced maternal age，Abnormal ultrasound
1189	amniotic fluid	arr(13,18,21)x2,(XN)x1	46，XN	Advanced maternal age，Abnormal ultrasound
1190	amniotic fluid	arr(13,18,21)x2,(XN)x1	46，XN	High risk of serological screening，Abnormal ultrasound
1191	amniotic fluid	arr(13,18,21)x2,(XN)x1	46，XN	High risk of serological screening，Abnormal ultrasound
1192	amniotic fluid	arr(13,18,21)x2,(XN)x1	46，XN	Advanced maternal age，Abnormal ultrasound
1193	amniotic fluid	arr(13,18,21)x2,(XN)x1	46，XN	High risk of serological screening，Abnormal ultrasound
1194	amniotic fluid	arr(13,18,21)x2,(XN)x1	46，XN，t（13；Y）(q11.23;q32)	High risk of serological screening，Abnormal ultrasound
546	amniotic fluid	arr(Xp22.31)x0	46，XN	High risk of serological screening
547	amniotic fluid	arr(13,18,21)x1,(XN)x1	46，XN	High risk of serological screening
993	amniotic fluid	arr(13,18,21)x1,(XN)x1	46，XN	Adverse pregnancy history
1195	amniotic fluid	arr(13,18,21)x2,(XN)x1	46，XN	High risk of serological screening，Abnormal ultrasound
211	amniotic fluid	arr(13,18,21)x1,(XN)x1	46，XN	Advanced maternal age
548	amniotic fluid	arr(13,18,21)x1,(XN)x1	46，XN	High risk of serological screening
549	amniotic fluid	arr(13,18,21)x1,(XN)x1	46，XN	High risk of serological screening
1196	amniotic fluid	arr(13,18,21)x2,(XN)x1	46，XN	Advanced maternal age，Adverse pregnancy history
550	amniotic fluid	arr(13,18,21)x1,(XN)x1	46，XN	High risk of serological screening
551	amniotic fluid	arr(13,18,21)x1,(XN)x1	46，XN	High risk of serological screening
1197	amniotic fluid	arr(13,18,21)x2,(XN)x1	46，XN	High risk of serological screening，Abnormal ultrasound
23	amniotic fluid	arr(13,18,21)x2,(XN)x1	46，XN	High risk of NIPT results
1198	amniotic fluid	arr(13,18,21)x2,(XN)x1	46，XN	Advanced maternal age，Adverse pregnancy history
1199	amniotic fluid	arr(13,18,21)x2,(XN)x1	46，XN	High risk of serological screening，Abnormal ultrasound
212	amniotic fluid	arr(13,18,21)x1,(XN)x1	46，XN	Advanced maternal age
552	amniotic fluid	arr(13,18,21)x1,(XN)x1	46，XN	High risk of serological screening
1200	amniotic fluid	arr(13,18,21)x2,(XN)x1	46，XN	High risk of serological screening，Abnormal ultrasound
386	amniotic fluid	arr(13,18,21)x1,(XN)x1	46，XN	Abnormal ultrasound
1201	amniotic fluid	arr(13,18,21)x2,(XN)x1	46，XN	Advanced maternal age，Abnormal ultrasound
1202	amniotic fluid	arr(13,18,21)x2,(XN)x1	45，XN，inv（9）（p11;q13）,rob(14;21)(q10;q10)	High risk of serological screening，Adverse pregnancy history
553	amniotic fluid	arr(13,18,21)x1,(XN)x1	46，XN	High risk of serological screening
994	amniotic fluid	arr(13,18,21)x1,(XN)x1	46，XN	Adverse pregnancy history
1203	amniotic fluid	arr(13,18,21)x2,(XN)x1	46，XN	High risk of serological screening，Adverse pregnancy history
1204	amniotic fluid	arr(13,18,21)x2,(XN)x1	46，XN	High risk of serological screening，Abnormal ultrasound
1205	amniotic fluid	arr(13,18,21)x2,(XN)x1	46，XN	High risk of serological screening，Abnormal ultrasound
24	amniotic fluid	arr(13,18,21)x2,(XN)x1	46，XN	High risk of NIPT results
554	amniotic fluid	arr(13,18,21)x1,(XN)x1	46，XN	High risk of serological screening
1206	amniotic fluid	arr(13,18,21)x2,(XN)x1	46，XN	High risk of serological screening，Adverse pregnancy history
1207	amniotic fluid	arr(13,18,21)x2,(XN)x1	46，XN	High risk of serological screening，Abnormal ultrasound
213	amniotic fluid	arr(13,18,21)x1,(XN)x1	46，XN	Advanced maternal age
214	amniotic fluid	arr(13,18,21)x1,(XN)x1	46，XN	Advanced maternal age
1208	amniotic fluid	arr(13,18,21)x2,(XN)x1	46，XN	High risk of serological screening，Abnormal ultrasound
25	amniotic fluid	arr(13,18,21)x2,(XN)x1	46，XN	High risk of NIPT results
995	amniotic fluid	arr(13,18,21)x1,(XN)x1	46，XN	Adverse pregnancy history
1209	amniotic fluid	arr(13,18,21)x2,(XN)x1	46，XN	High risk of serological screening，Abnormal ultrasound
1210	amniotic fluid	arr(13,18,21)x2,(XN)x1	46，XN	High risk of serological screening，Abnormal ultrasound
387	amniotic fluid	arr(13,18,21)x1,(XN)x1	46，XN	Abnormal ultrasound
555	amniotic fluid	arr(13,18,21)x1,(XN)x1	46，XN	High risk of serological screening
1211	amniotic fluid	arr(13,18,21)x2,(XN)x1	46，XN	Advanced maternal age，Adverse pregnancy history
215	amniotic fluid	arr(13,18,21)x1,(XN)x1	46，XN	Advanced maternal age
556	amniotic fluid	arr(13,18,21)x1,(XN)x1	46，XN	High risk of serological screening
557	amniotic fluid	arr(13,18,21)x1,(XN)x1	46，XN	High risk of serological screening
1212	amniotic fluid	arr(13,18,21)x2,(XN)x1	46，XN	High risk of serological screening，Adverse pregnancy history
388	amniotic fluid	arr(13,18,21)x1,(XN)x1	46，XN	Abnormal ultrasound
558	amniotic fluid	arr(13,18,21)x1,(XN)x1	46，XN	High risk of serological screening
559	amniotic fluid	arr(13,18,21)x1,(XN)x1	46，XN	High risk of serological screening
560	amniotic fluid	arr(13,18,21)x1,(XN)x1	46，XN	High risk of serological screening
561	amniotic fluid	arr(13,18,21)x1,(XN)x1	46，XN	High risk of serological screening
1213	amniotic fluid	arr(13,18,21)x2,(XN)x1	46，XN	High risk of serological screening，Abnormal ultrasound
26	amniotic fluid	arr(13,18,21)x2,(XN)x1	46，XN	High risk of NIPT results
27	amniotic fluid	arr(21)x3	47，XN+21	High risk of NIPT results
389	amniotic fluid	arr(13,18,21)x1,(XN)x1	46，XN	Abnormal ultrasound
562	amniotic fluid	arr(13,18,21)x1,(XN)x1	46，XN	High risk of serological screening
1214	amniotic fluid	arr(13,18,21)x2,(XN)x1	46，XN	Advanced maternal age，Adverse pregnancy history
1215	amniotic fluid	arr(13,18,21)x2,(XN)x1	46，XN	High risk of serological screening，Abnormal ultrasound
1216	amniotic fluid	arr(13,18,21)x2,(XN)x1	46，XN	Advanced maternal age，Adverse pregnancy history
216	amniotic fluid	arr(13,18,21)x1,(XN)x1	46，XN	Advanced maternal age
390	amniotic fluid	arr(13,18,21)x1,(XN)x1	46，XN	Abnormal ultrasound
391	amniotic fluid	arr(13,18,21)x1,(XN)x1	46，XN	Abnormal ultrasound
563	amniotic fluid	arr(13,18,21)x1,(XN)x1	46，XN，inv（9）（p11；q13）	High risk of serological screening
564	amniotic fluid	arr(13,18,21)x1,(XN)x1	46，XN	High risk of serological screening
28	amniotic fluid	arr(21)x3	47，XN+21	High risk of NIPT results
392	amniotic fluid	arr(13,18,21)x1,(XN)x1	46，XN	Abnormal ultrasound
565	amniotic fluid	arr(13,18,21)x1,(XN)x1	46，XN	High risk of serological screening
566	amniotic fluid	arr(13,18,21)x1,(XN)x1	46，XN	High risk of serological screening
567	amniotic fluid	arr(13,18,21)x1,(XN)x1	46，XN	High risk of serological screening
1217	amniotic fluid	arr(13,18,21)x2,(XN)x1	46，XN	High risk of serological screening，Abnormal ultrasound
217	amniotic fluid	arr(13,18,21)x1,(XN)x1	46，XN	Advanced maternal age
218	amniotic fluid	arr(13,18,21)x1,(XN)x1	46，XN	Advanced maternal age
219	amniotic fluid	arr(13,18,21)x1,(XN)x1	46，XN	Advanced maternal age
393	amniotic fluid	arr(13,18,21)x1,(XN)x1	46，XN	Abnormal ultrasound
1218	amniotic fluid	arr(13,18,21)x2,(XN)x1	46，XN	Advanced maternal age，Adverse pregnancy history
1219	amniotic fluid	arr(Yq11.221q11.222)x2	46，XN	High risk of serological screening，Adverse pregnancy history
1220	amniotic fluid	arr(13,18,21)x2,(XN)x1	46，XN	Advanced maternal age，Abnormal ultrasound
1221	amniotic fluid	arr(13,18,21)x2,(XN)x1	46，XN	High risk of serological screening，Adverse pregnancy history
568	amniotic fluid	arr(13,18,21)x1,(XN)x1	46，XN	High risk of serological screening
569	amniotic fluid	arr(13,18,21)x1,(XN)x1	46，XN	High risk of serological screening
570	amniotic fluid	arr(13,18,21)x1,(XN)x1	46，XN	High risk of serological screening
571	amniotic fluid	arr(13,18,21)x1,(XN)x1	46，XN	High risk of serological screening
572	amniotic fluid	arr(13,18,21)x1,(XN)x1	46，XN	High risk of serological screening
996	amniotic fluid	arr(13,18,21)x1,(XN)x1	46，XN	Adverse pregnancy history
997	amniotic fluid	arr(13,18,21)x1,(XN)x1	46，XN	Adverse pregnancy history
1222	amniotic fluid	arr(13,18,21)x2,(XN)x1	46，XN	High risk of serological screening，Adverse pregnancy history
1223	amniotic fluid	arr(13,18,21)x2,(XN)x1	46，XN	High risk of serological screening，Adverse pregnancy history
29	amniotic fluid	arr(13,18,21)x2,(XN)x1	46，XN	High risk of NIPT results
220	amniotic fluid	arr(13,18,21)x1,(XN)x1	46，XN	Advanced maternal age
573	amniotic fluid	arr(13,18,21)x1,(XN)x1	46，XN	High risk of serological screening
574	amniotic fluid	arr(13,18,21)x1,(XN)x1	46，XN	High risk of serological screening
575	amniotic fluid	arr(13,18,21)x1,(XN)x1	46，XN	High risk of serological screening
576	amniotic fluid	arr(13,18,21)x1,(XN)x1	46，XN	High risk of serological screening
577	amniotic fluid	arr(13,18,21)x1,(XN)x1	46，XN，inv（9）（p11；q13）	High risk of serological screening
1224	amniotic fluid	arr(21)x3	46，XN，rob(14；21)(q10:q10),+21	Advanced maternal age，Adverse pregnancy history
30	amniotic fluid	arr(13,18,21)x2,(XN)x1	46，XN	High risk of NIPT results
221	amniotic fluid	arr(13,18,21)x1,(XN)x1	46，XN	Advanced maternal age
222	amniotic fluid	arr(13,18,21)x1,(XN)x1	46，XN	Advanced maternal age
578	amniotic fluid	arr(13,18,21)x1,(XN)x1	46，XN	High risk of serological screening
579	amniotic fluid	arr(13,18,21)x1,(XN)x1	46，XN	High risk of serological screening
580	amniotic fluid	arr(13,18,21)x1,(XN)x1	46，XN	High risk of serological screening
998	amniotic fluid	arr(13,18,21)x1,(XN)x1	46，XN	Adverse pregnancy history
1225	amniotic fluid	arr(13,18,21)x2,(XN)x1	46，XN	Advanced maternal age，Adverse pregnancy history
1226	amniotic fluid	arr（Xp22.31）x3	46，XN	High risk of serological screening，Adverse pregnancy history
223	amniotic fluid	arr(13,18,21)x1,(XN)x1	46，XN	Advanced maternal age
394	amniotic fluid	arr(13,18,21)x1,(XN)x1	46，XN	Abnormal ultrasound
581	amniotic fluid	arr(13,18,21)x1,(XN)x1	46，XN	High risk of serological screening
582	amniotic fluid	arr(13,18,21)x1,(XN)x1	46，XN	High risk of serological screening
1227	amniotic fluid	arr(13,18,21)x2,(XN)x1	46，XN	Advanced maternal age，Abnormal ultrasound
31	amniotic fluid	arr(21)x3	47，XN，+21	High risk of NIPT results
32	amniotic fluid	arr(13,18,21)x2,(XN)x1	46，XN	High risk of NIPT results
224	amniotic fluid	arr(13,18,21)x1,(XN)x1	46，XN	Advanced maternal age
395	amniotic fluid	arr(13,18,21)x1,(XN)x1	46，XN	Abnormal ultrasound
583	amniotic fluid	arr(13,18,21)x1,(XN)x1	46，XN	High risk of serological screening
584	amniotic fluid	arr(13,18,21)x1,(XN)x1	46，XN	High risk of serological screening
1228	amniotic fluid	arr(13,18,21)x2,(XN)x1	46，XN	Advanced maternal age，Abnormal ultrasound
33	amniotic fluid	arr(X)x2,(Y)x1	47，XXY	High risk of NIPT results
34	amniotic fluid	arr(13,18,21)x2,(XN)x1	46，XN	High risk of NIPT results
225	amniotic fluid	arr(13,18,21)x1,(XN)x1	46，XN	Advanced maternal age
1113	amniotic fluid	arr(13,18,21)x2,(XN)x1	46，XN	Adverse pregnancy history
226	amniotic fluid	arr(13,18,21)x1,(XN)x1	46，XN	Advanced maternal age
396	amniotic fluid	arr(13,18,21)x1,(XN)x1	46，XN	Abnormal ultrasound
397	amniotic fluid	arr(13)x3	47，XN，+13	Abnormal ultrasound
585	amniotic fluid	arr(13,18,21)x1,(XN)x1	46，XN	High risk of serological screening
35	amniotic fluid	arr(21)x3	47，XN，+21	High risk of NIPT results
586	amniotic fluid	arr(13,18,21)x1,(XN)x1	46，XN	High risk of serological screening
587	amniotic fluid	arr(13,18,21)x1,(XN)x1	46，XN	High risk of serological screening
999	amniotic fluid	arr(13,18,21)x1,(XN)x1	46，XN	Adverse pregnancy history
1000	amniotic fluid	arr(13,18,21)x1,(XN)x1	46，XN	Adverse pregnancy history
1229	amniotic fluid	arr(13,18,21)x2,(XN)x1	46，XN	High risk of serological screening，Abnormal ultrasound
36	amniotic fluid	arr(13,18,21)x2,(XN)x1	46，XN	High risk of NIPT results
398	amniotic fluid	arr(13,18,21)x1,(XN)x1	46，XN	Abnormal ultrasound
399	amniotic fluid	arr(18)x3	47，XN，+18	Abnormal ultrasound
400	amniotic fluid	arr(13,18,21)x1,(XN)x1	46，XN	Abnormal ultrasound
588	amniotic fluid	arr(13,18,21)x1,(XN)x1	46，XN	High risk of serological screening
589	amniotic fluid	arr(13,18,21)x1,(XN)x1	46，XN	High risk of serological screening
1001	amniotic fluid	arr(13,18,21)x1,(XN)x1	46，XN	Adverse pregnancy history
1230	amniotic fluid	arr(13,18,21)x2,(XN)x1	46，XN	High risk of serological screening，Adverse pregnancy history
1231	amniotic fluid	arr(13,18,21)x2,(XN)x1	46，XN	High risk of serological screening，Abnormal ultrasound
227	amniotic fluid	arr(13,18,21)x1,(XN)x1	46，XN	Advanced maternal age
401	amniotic fluid	arr(13,18,21)x1,(XN)x1	46，XN	Abnormal ultrasound
402	amniotic fluid	arr(13,18,21)x1,(XN)x1	46，XN	Abnormal ultrasound
403	amniotic fluid	arr(13,18,21)x1,(XN)x1	46，XN	Abnormal ultrasound
590	amniotic fluid	arr(13,18,21)x1,(XN)x1	46，XN	High risk of serological screening
591	amniotic fluid	arr(13,18,21)x1,(XN)x1	46，XN	High risk of serological screening
592	amniotic fluid	arr(13,18,21)x1,(XN)x1	46，XN	High risk of serological screening
1002	amniotic fluid	arr(13,18,21)x1,(XN)x1	46，XN	Adverse pregnancy history
1232	amniotic fluid	arr(13,18,21)x2,(XN)x1	46，XN	High risk of serological screening，Abnormal ultrasound
37	amniotic fluid	arr(X)x2,(Y)x1	47，XXY	High risk of NIPT results
38	amniotic fluid	arr(13,18,21)x2,(XN)x1	46，XN	High risk of NIPT results
39	amniotic fluid	arr(13,18,21)x2,(XN)x1	46，XN	High risk of NIPT results
40	amniotic fluid	arr(13,18,21)x2,(XN)x1	46，XN	High risk of NIPT results
593	amniotic fluid	arr(13,18,21)x1,(XN)x1	46，XN	High risk of serological screening
594	amniotic fluid	arr(13,18,21)x1,(XN)x1	46，XN	High risk of serological screening
595	amniotic fluid	arr(13,18,21)x1,(XN)x1	46，XN	High risk of serological screening
228	amniotic fluid	arr(13,18,21)x1,(XN)x1	46，XN	Advanced maternal age
229	amniotic fluid	arr(13,18,21)x1,(XN)x1	46，XN	Advanced maternal age
404	amniotic fluid	arr(13,18,21)x1,(XN)x1	46，XN	Abnormal ultrasound
596	amniotic fluid	arr(13,18,21)x1,(XN)x1	46，XN	High risk of serological screening
1233	amniotic fluid	arr(13,18,21)x2,(XN)x1	46，XN	High risk of serological screening，Abnormal ultrasound
41	amniotic fluid	arr(13,18,21)x2,(XN)x1	46，XN	High risk of NIPT results
405	amniotic fluid	arr(13,18,21)x1,(XN)x1	46，XN	Abnormal ultrasound
597	amniotic fluid	arr(13,18,21)x1,(XN)x1	46，XN	High risk of serological screening
598	amniotic fluid	arr(13,18,21)x1,(XN)x1	46，XN	High risk of serological screening
599	amniotic fluid	arr(13,18,21)x1,(XN)x1	46，XN	High risk of serological screening
600	amniotic fluid	arr(13,18,21)x1,(XN)x1	46，XN	High risk of serological screening
1234	amniotic fluid	arr(13,18,21)x2,(XN)x1	46，XN	High risk of serological screening，Abnormal ultrasound
1235	amniotic fluid	arr(13,18,21)x2,(XN)x1	46，XN	High risk of serological screening，Abnormal ultrasound
1236	amniotic fluid	arr(13,18,21)x2,(XN)x1	46，XN	Abnormal ultrasound，Adverse pregnancy history
601	amniotic fluid	arr(13,18,21)x1,(XN)x1	46，XN	High risk of serological screening
602	amniotic fluid	arr(13,18,21)x1,(XN)x1	46，XN	High risk of serological screening
1003	amniotic fluid	arr(13,18,21)x1,(XN)x1	46，XN	Adverse pregnancy history
1237	amniotic fluid	arr(13,18,21)x2,(XN)x1	46，XN	Advanced maternal age，Abnormal ultrasound
1238	amniotic fluid	arr(13,18,21)x2,(XN)x1	46，XN	High risk of serological screening，Adverse pregnancy history
42	amniotic fluid	arr(13,18,21)x2,(XN)x1	46，XN	High risk of NIPT results
603	amniotic fluid	arr(13,18,21)x1,(XN)x1	46，XN	High risk of serological screening
1239	amniotic fluid	arr(13,18,21)x2,(XN)x1	46，XN	Advanced maternal age，Adverse pregnancy history
43	amniotic fluid	arr(13,18,21)x2,(XN)x1	46，XN	High risk of NIPT results
230	amniotic fluid	arr(13,18,21)x1,(XN)x1	46，XN	Advanced maternal age
604	amniotic fluid	arr(13,18,21)x1,(XN)x1	46，XN	High risk of serological screening
1240	amniotic fluid	arr(13,18,21)x2,(XN)x1	46，XN	Advanced maternal age，Adverse pregnancy history
44	amniotic fluid	arr(13,18,21)x2,(XN)x1	46，XN	High risk of NIPT results
406	amniotic fluid	arr(13,18,21)x1,(XN)x1	46，XN	Abnormal ultrasound
605	amniotic fluid	arr(13,18,21)x1,(XN)x1	46，XN	High risk of serological screening
606	amniotic fluid	arr(13,18,21)x1,(XN)x1	46，XN	High risk of serological screening
607	amniotic fluid	arr(13,18,21)x1,(XN)x1	46，XN	High risk of serological screening
608	amniotic fluid	arr(13,18,21)x1,(XN)x1	46，XN	High risk of serological screening
1004	amniotic fluid	arr(13,18,21)x1,(XN)x1	46，XN	Adverse pregnancy history
407	amniotic fluid	arr(21)x3	47，XN，+21	Abnormal ultrasound
45	amniotic fluid	arr(X)x3	47，XXX	High risk of NIPT results
231	amniotic fluid	arr(13,18,21)x1,(XN)x1	46，XN	Advanced maternal age
232	amniotic fluid	arr(13,18,21)x1,(XN)x1	46，XN	Advanced maternal age
609	amniotic fluid	arr(13,18,21)x1,(XN)x1	46，XN	High risk of serological screening
610	amniotic fluid	arr(13,18,21)x1,(XN)x1	46，XN	High risk of serological screening
611	amniotic fluid	arr(13,18,21)x1,(XN)x1	46，XN	High risk of serological screening
1114	amniotic fluid	arr(13,18,21)x2,(XN)x1	46，XN	Adverse pregnancy history
1241	amniotic fluid	arr(13,18,21)x2,(XN)x1	46，XN	Abnormal ultrasound，Adverse pregnancy history
46	amniotic fluid	arr(21)x3	47，XN，+21	High risk of NIPT results
47	amniotic fluid	arr(13,18,21)x2,(XN)x1	46，XN	High risk of NIPT results
233	amniotic fluid	arr(13,18,21)x1,(XN)x1	46，X，inv（Y）（P11.1q11.2)	Advanced maternal age
234	amniotic fluid	arr(13,18,21)x1,(XN)x1	46，XN	Advanced maternal age
235	amniotic fluid	arr(13,18,21)x1,(XN)x1	46，XN	Advanced maternal age
236	amniotic fluid	arr(13,18,21)x1,(XN)x1	46，XN	Advanced maternal age
612	amniotic fluid	arr(13,18,21)x1,(XN)x1	46，XN	High risk of serological screening
613	amniotic fluid	arr(13,18,21)x1,(XN)x1	46，XN	High risk of serological screening
1092	amniotic fluid	arr(13,18,21)x2,(XN)x1	46，XN	Adverse pregnancy history
237	amniotic fluid	arr(13,18,21)x1,(XN)x1	46，XN	Advanced maternal age
238	amniotic fluid	arr(13,18,21)x1,(XN)x1	46，XN	Advanced maternal age
408	amniotic fluid	arr(13,18,21)x1,(XN)x1	46，XN	Abnormal ultrasound
409	amniotic fluid	arr(13,18,21)x1,(XN)x1	46，XN	Abnormal ultrasound
410	amniotic fluid	arr(13,18,21)x1,(XN)x1	46，XN	Abnormal ultrasound
411	amniotic fluid	arr(13,18,21)x1,(XN)x1	46，XN	Abnormal ultrasound
412	amniotic fluid	arr(13,18,21)x1,(XN)x1	46，XN	Abnormal ultrasound
614	amniotic fluid	arr(13,18,21)x1,(XN)x1	46，XN	High risk of serological screening
615	amniotic fluid	arr(13,18,21)x1,(XN)x1	46，XN	High risk of serological screening
1005	amniotic fluid	arr(13,18,21)x1,(XN)x1	46，XN	Adverse pregnancy history
48	amniotic fluid	arr(13,18,21)x2,(XN)x1	46，XN	High risk of NIPT results
239	amniotic fluid	arr(13,18,21)x1,(XN)x1	46，XN	Advanced maternal age
240	amniotic fluid	arr(13,18,21)x1,(XN)x1	46，XN	Advanced maternal age
413	amniotic fluid	arr(13,18,21)x1,(XN)x1	46，XN	Abnormal ultrasound
414	amniotic fluid	arr(13,18,21)x1,(XN)x1	46，XN	Abnormal ultrasound
616	amniotic fluid	arr(13,18,21)x1,(XN)x1	46，XN	High risk of serological screening
617	amniotic fluid	arr(13,18,21)x1,(XN)x1	46，XN	High risk of serological screening
1242	amniotic fluid	arr(21)x3	47，XN+21	Advanced maternal age，Abnormal ultrasound
1243	amniotic fluid	arr(13,18,21)x2,(XN)x1	46，XN	High risk of serological screening，Abnormal ultrasound
618	amniotic fluid	arr(13,18,21)x1,(XN)x1	46，XN	High risk of serological screening
619	amniotic fluid	arr(13,18,21)x1,(XN)x1	46，XN	High risk of serological screening
1006	amniotic fluid	arr(13,18,21)x1,(XN)x1	46，XN	Adverse pregnancy history
49	amniotic fluid	arr(21)x3	47，XN+21	High risk of NIPT results
415	amniotic fluid	arr(13,18,21)x1,(XN)x1	46，XN	Abnormal ultrasound
620	amniotic fluid	arr(13,18,21)x1,(XN)x1	46，XN	High risk of serological screening
621	amniotic fluid	arr(13,18,21)x1,(XN)x1	46，XN	High risk of serological screening
1244	amniotic fluid	arr(13,18,21)x2,(XN)x1	46，XN	High risk of serological screening，Abnormal ultrasound
416	amniotic fluid	arr(13,18,21)x1,(XN)x1	46，XN	Abnormal ultrasound
622	amniotic fluid	arr(13,18,21)x1,(XN)x1	46，XN	High risk of serological screening
50	amniotic fluid	arr(21)x3	47，XN+21	High risk of NIPT results
51	amniotic fluid	arr(13,18,21)x2,(XN)x1	46，XN	High risk of NIPT results
241	amniotic fluid	arr(13,18,21)x1,(XN)x1	46，XN	Advanced maternal age
623	amniotic fluid	arr(13,18,21)x1,(XN)x1	46，XN	High risk of serological screening
624	amniotic fluid	arr(13,18,21)x1,(XN)x1	46，XN	High risk of serological screening
1007	amniotic fluid	arr(13,18,21)x1,(XN)x1	46，XN	Adverse pregnancy history
1245	amniotic fluid	arr(13,18,21)x2,(XN)x1	46，XN	Advanced maternal age，Abnormal ultrasound
1246	amniotic fluid	arr(13,18,21)x2,(XN)x1	46，XN	Advanced maternal age，Abnormal ultrasound
52	amniotic fluid	arr(13,18,21)x2,(XN)x1	46，XN	High risk of NIPT results
417	amniotic fluid	arr(13,18,21)x1,(XN)x1	46，XN	Abnormal ultrasound
625	amniotic fluid	arr(13,18,21)x1,(XN)x1	46，XN	High risk of serological screening
1247	amniotic fluid	arr(13,18,21)x2,(XN)x1	46，XN	Advanced maternal age，Abnormal ultrasound
1248	amniotic fluid	arr(13,18,21)x2,(XN)x1	46，XN	Advanced maternal age，Abnormal ultrasound
1008	amniotic fluid	arr(13,18,21)x1,(XN)x1	46，XN	Adverse pregnancy history
1093	amniotic fluid	arr(13,18,21)x2,(XN)x1	46，XN	Adverse pregnancy history
1249	amniotic fluid	arr(13,18,21)x2,(XN)x1	46，XN	High risk of serological screening，Abnormal ultrasound
1250	amniotic fluid	arr(13,18,21)x2,(XN)x1	46，XN	Advanced maternal age，Adverse pregnancy history
53	amniotic fluid	arr(13,18,21)x2,(XN)x1	46，XN	High risk of NIPT results
418	amniotic fluid	arr(13,18,21)x1,(XN)x1	46，XN	Abnormal ultrasound
626	amniotic fluid	arr(13,18,21)x1,(XN)x1	46，XN	High risk of serological screening
627	amniotic fluid	arr(13,18,21)x1,(XN)x1	46，XN	High risk of serological screening
1251	amniotic fluid	arr(13,18,21)x2,(XN)x1	46，XN	Advanced maternal age，Abnormal ultrasound
1252	amniotic fluid	arr(13,18,21)x2,(XN)x1	46，XN	Advanced maternal age，Abnormal ultrasound
54	amniotic fluid	arr(13,18,21)x2,(XN)x1	46，XN	High risk of NIPT results
419	amniotic fluid	arr(13,18,21)x1,(XN)x1	46，XN	Abnormal ultrasound
628	amniotic fluid	arr(13,18,21)x1,(XN)x1	46，XN	High risk of serological screening
629	amniotic fluid	arr(13,18,21)x1,(XN)x1	46，XN	High risk of serological screening
630	amniotic fluid	arr(13,18,21)x1,(XN)x1	46，XN	High risk of serological screening
1253	amniotic fluid	arr(13,18,21)x2,(XN)x1	46，XN	Advanced maternal age，Abnormal ultrasound
1254	amniotic fluid	arr(13,18,21)x2,(XN)x1	46，XN	High risk of serological screening，Abnormal ultrasound
1255	amniotic fluid	arr(13,18,21)x2,(XN)x1	46，XN	High risk of serological screening，Abnormal ultrasound
1256	amniotic fluid	arr(13,18,21)x2,(XN)x1	46，XN	High risk of serological screening，Abnormal ultrasound
1257	amniotic fluid	arr(13,18,21)x2,(XN)x1	46，XN	Abnormal ultrasound，Adverse pregnancy history
1258	amniotic fluid	arr(13,18,21)x2,(XN)x1	46，XN	Advanced maternal age，Abnormal ultrasound
55	amniotic fluid	arr(21)x3	47，XN,+21	High risk of NIPT results
242	amniotic fluid	arr(13,18,21)x1,(XN)x1	46，XN，inv（9）（p11；q13）	Advanced maternal age
420	amniotic fluid	arr(13,18,21)x1,(XN)x1	46，XN	Abnormal ultrasound
421	amniotic fluid	arr(13,18,21)x1,(XN)x1	46，XN	Abnormal ultrasound
631	amniotic fluid	arr(13,18,21)x1,(XN)x1	46，XN	High risk of serological screening
632	amniotic fluid	arr(13,18,21)x1,(XN)x1	46，XN	High risk of serological screening
633	amniotic fluid	arr(13,18,21)x1,(XN)x1	46，XN	High risk of serological screening
634	amniotic fluid	arr(13,18,21)x1,(XN)x1	46，XN	High risk of serological screening
1009	amniotic fluid	arr(13,18,21)x1,(XN)x1	46，XN	Adverse pregnancy history
1259	amniotic fluid	arr(13,18,21)x2,(XN)x1	46，XN	Advanced maternal age，Abnormal ultrasound
56	amniotic fluid	arr(X)x2,(Y)x1	47，XXY	High risk of NIPT results
243	amniotic fluid	arr(13,18,21)x1,(XN)x1	46，XN	Advanced maternal age
635	amniotic fluid	arr(13,18,21)x1,(XN)x1	46，XN	High risk of serological screening
57	amniotic fluid	arr(18)x3	47，XN，+18	High risk of NIPT results
58	amniotic fluid	arr(21)x3	46，XN，rob(14；12)(q10:q10),+21	High risk of NIPT results
636	amniotic fluid	arr(13,18,21)x1,(XN)x1	46，XN	High risk of serological screening
637	amniotic fluid	arr(13,18,21)x1,(XN)x1	46，XN	High risk of serological screening
638	amniotic fluid	arr(13,18,21)x1,(XN)x1	46，XN	High risk of serological screening
639	amniotic fluid	arr(13,18,21)x1,(XN)x1	46，XN	High risk of serological screening
1010	amniotic fluid	arr(13,18,21)x1,(XN)x1	46，XN	Adverse pregnancy history
1260	amniotic fluid	arr(13,18,21)x2,(XN)x1	46，XN	High risk of serological screening，Abnormal ultrasound
1261	amniotic fluid	arr(13,18,21)x2,(XN)x1	46，XN	Advanced maternal age，Abnormal ultrasound
244	amniotic fluid	arr(13,18,21)x1,(XN)x1	46，XN	Advanced maternal age
245	amniotic fluid	arr(13,18,21)x1,(XN)x1	46，XN	Advanced maternal age
640	amniotic fluid	arr(13,18,21)x1,(XN)x1	46，XN	High risk of serological screening
641	amniotic fluid	arr(13,18,21)x1,(XN)x1	46，XN	High risk of serological screening
642	amniotic fluid	arr(13,18,21)x1,(XN)x1	46，XN	High risk of serological screening
643	amniotic fluid	arr(13,18,21)x1,(XN)x1	46，XN	High risk of serological screening
644	amniotic fluid	arr(13,18,21)x1,(XN)x1	46，XN	High risk of serological screening
645	amniotic fluid	arr(13,18,21)x1,(XN)x1	46，XN	High risk of serological screening
1262	amniotic fluid	arr(13,18,21)x2,(XN)x1	46，XN	Advanced maternal age，Abnormal ultrasound
646	amniotic fluid	arr(13,18,21)x1,(XN)x1	46，XN	High risk of serological screening
647	amniotic fluid	arr(13,18,21)x1,(XN)x1	46，XN	High risk of serological screening
1263	amniotic fluid	arr(13,18,21)x2,(XN)x1	46，XN	Advanced maternal age，Abnormal ultrasound
1264	amniotic fluid	arr(13,18,21)x2,(XN)x1	46，XN	High risk of serological screening，Abnormal ultrasound
422	amniotic fluid	arr(13,18,21)x1,(XN)x1	46，XN	Abnormal ultrasound
423	amniotic fluid	arr(13,18,21)x1,(XN)x1	46，XN	Abnormal ultrasound
1265	amniotic fluid	arr(13,18,21)x2,(XN)x1	46，XN	Advanced maternal age，High risk of serological screening，Abnormal ultrasound
246	amniotic fluid	arr(13,18,21)x1,(XN)x1	46，XN	Advanced maternal age
648	amniotic fluid	arr(13,18,21)x1,(XN)x1	46，XN	High risk of serological screening
1115	amniotic fluid	arr(13,18,21)x2,(XN)x1	46，XN	Adverse pregnancy history
1266	amniotic fluid	arr(13,18,21)x2,(XN)x1	46，XN	Advanced maternal age，Abnormal ultrasound
1267	amniotic fluid	arr(13,18,21)x2,(XN)x1	46，XN	Advanced maternal age，Abnormal ultrasound
1268	amniotic fluid	arr(13,18,21)x2,(XN)x1	46，XN	High risk of serological screening，Abnormal ultrasound
1269	amniotic fluid	arr(13,18,21)x2,(XN)x1	46，XN	High risk of serological screening，Abnormal ultrasound
59	amniotic fluid	arr(13,18,21)x2,(XN)x1	46，XN	High risk of NIPT results
247	amniotic fluid	arr(13,18,21)x1,(XN)x1	46，XN	Advanced maternal age
424	amniotic fluid	arr(13,18,21)x1,(XN)x1	46，XN	Abnormal ultrasound
649	amniotic fluid	arr(13,18,21)x1,(XN)x1	46，XN	High risk of serological screening
650	amniotic fluid	arr(13,18,21)x1,(XN)x1	46，XN	High risk of serological screening
1270	amniotic fluid	arr(13,18,21)x2,(XN)x1	46，XN	Advanced maternal age，Abnormal ultrasound
1271	amniotic fluid	arr(13,18,21)x2,(XN)x1	46，XN	High risk of serological screening，Adverse pregnancy history
248	amniotic fluid	arr(13,18,21)x1,(XN)x1	46，XN	Advanced maternal age
249	amniotic fluid	arr(13,18,21)x1,(XN)x1	46，XN	Advanced maternal age
425	amniotic fluid	arr(13,18,21)x1,(XN)x1	46，XN	Abnormal ultrasound
651	amniotic fluid	arr(13,18,21)x1,(XN)x1	46，XN	High risk of serological screening
1011	amniotic fluid	arr(13,18,21)x1,(XN)x1	46，XN	Adverse pregnancy history
1012	amniotic fluid	arr(13,18,21)x1,(XN)x1	46，XN	Adverse pregnancy history
1094	amniotic fluid	arr(13,18,21)x2,(XN)x1	46，XN	Adverse pregnancy history
1272	amniotic fluid	arr(13,18,21)x2,(XN)x1	46，XN	High risk of serological screening，Adverse pregnancy history
1273	amniotic fluid	arr(13,18,21)x2,(XN)x1	46，XN	High risk of serological screening，Abnormal ultrasound
1274	amniotic fluid	arr(13,18,21)x2,(XN)x1	46，XN	Advanced maternal age，Adverse pregnancy history
1275	amniotic fluid	arr(13,18,21)x2,(XN)x1	46，XN	High risk of serological screening，Abnormal ultrasound
60	amniotic fluid	arr(21)x3	47，XN，+21	High risk of NIPT results
426	amniotic fluid	arr(Xp22.31)x2	46，XN	Abnormal ultrasound
652	amniotic fluid	arr(13,18,21)x1,(XN)x1	46，XN	High risk of serological screening
653	amniotic fluid	arr(13,18,21)x1,(XN)x1	46，XN	High risk of serological screening
654	amniotic fluid	arr(13,18,21)x1,(XN)x1	46，XN	High risk of serological screening
1276	amniotic fluid	arr(13,18,21)x1,(XN)x1	46，X，inv（Y）（P11.1q11.2)	High risk of serological screening，Adverse pregnancy history
1277	amniotic fluid	arr(13,18,21)x1,(XN)x1	46，XN	Abnormal ultrasound，Adverse pregnancy history
1278	amniotic fluid	arr(13,18,21)x1,(XN)x1	46，XN	High risk of serological screening，Adverse pregnancy history
61	amniotic fluid	arr(21)x3	47，XN,+21	High risk of NIPT results
62	amniotic fluid	arr(13,18,21)x2,(XN)x1	46，XN	High risk of NIPT results
655	amniotic fluid	arr(13,18,21)x1,(XN)x1	46，XN	High risk of serological screening
656	amniotic fluid	arr(13,18,21)x1,(XN)x1	46，XN	High risk of serological screening
657	amniotic fluid	arr(13,18,21)x1,(XN)x1	46，XN	High risk of serological screening
658	amniotic fluid	arr(13,18,21)x1,(XN)x1	46，XN	High risk of serological screening
659	amniotic fluid	arr(13,18,21)x1,(XN)x1	46，XN	High risk of serological screening
1013	amniotic fluid	arr(13,18,21)x1,(XN)x1	46，XN	Adverse pregnancy history
1014	amniotic fluid	arr(13,18,21)x1,(XN)x1	46，XN	Adverse pregnancy history
1279	amniotic fluid	arr(13,18,21)x2,(XN)x1	46，XN	Advanced maternal age，Adverse pregnancy history
660	amniotic fluid	arr(13,18,21)x1,(XN)x1	46，XN	High risk of serological screening
63	amniotic fluid	arr(13,18,21)x2,(XN)x1	46，XN	High risk of NIPT results
64	amniotic fluid	arr(13,18,21)x2,(XN)x1	46，XN	High risk of NIPT results
250	amniotic fluid	arr(13,18,21)x1,(XN)x1	46，XN	Advanced maternal age
661	amniotic fluid	arr(13,18,21)x1,(XN)x1	46，XN	High risk of serological screening
662	amniotic fluid	arr(13,18,21)x1,(XN)x1	46，XN	High risk of serological screening
1015	amniotic fluid	arr(13,18,21)x1,(XN)x1	46，XN	Adverse pregnancy history
1095	amniotic fluid	arr(13,18,21)x2,(XN)x1	46，XN	Adverse pregnancy history
1280	amniotic fluid	arr(13,18,21)x2,(XN)x1	46，XN	Advanced maternal age，Adverse pregnancy history
1281	amniotic fluid	arr(13,18,21)x2,(XN)x1	46，XN	Advanced maternal age，Adverse pregnancy history
1282	amniotic fluid	arr(13,18,21)x2,(XN)x1	46，XN	High risk of serological screening，Abnormal ultrasound
1283	amniotic fluid	arr(13,18,21)x2,(XN)x1	46，XN	Advanced maternal age，Adverse pregnancy history
65	amniotic fluid	arr(21)x3	47，XN，+21	High risk of NIPT results
427	amniotic fluid	arr(13,18,21)x1,(XN)x1	46，XN	Abnormal ultrasound
663	amniotic fluid	arr(13,18,21)x1,(XN)x1	46，XN	High risk of serological screening
66	amniotic fluid	arr(13,18,21)x2,(XN)x1	46，XN	High risk of NIPT results
664	amniotic fluid	arr(13,18,21)x1,(XN)x1	46，XN	High risk of serological screening
665	amniotic fluid	arr(13,18,21)x1,(XN)x1	46，XN	High risk of serological screening
666	amniotic fluid	arr(13,18,21)x1,(XN)x1	46，XN	High risk of serological screening
667	amniotic fluid	arr(13,18,21)x1,(XN)x1	46，XN	High risk of serological screening
668	amniotic fluid	arr(13,18,21)x1,(XN)x1	46，XN	High risk of serological screening
669	amniotic fluid	arr(13,18,21)x1,(XN)x1	46，XN	High risk of serological screening
1016	amniotic fluid	arr(13,18,21)x1,(XN)x1	46，XN	Adverse pregnancy history
67	amniotic fluid	arr(21)x3	47，XN+21	High risk of NIPT results
428	amniotic fluid	arr(13,18,21)x1,(XN)x1	46，XN	Abnormal ultrasound
670	amniotic fluid	arr(13,18,21)x1,(XN)x1	46，XN	High risk of serological screening
1017	amniotic fluid	arr(13,18,21)x1,(XN)x1	46，XN	Adverse pregnancy history
1284	amniotic fluid	arr(13,18,21)x2,(XN)x1	46，XN	High risk of serological screening，Adverse pregnancy history
1285	amniotic fluid	arr(13,18,21)x2,(XN)x1	46，XN,9qh+	Advanced maternal age，Adverse pregnancy history
68	amniotic fluid	arr(13,18,21)x2,(XN)x1	46，XN	High risk of NIPT results
251	amniotic fluid	arr(13,18,21)x1,(XN)x1	46，XN	Advanced maternal age
429	amniotic fluid	arr(13,18,21)x1,(XN)x1	46，XN	Abnormal ultrasound
671	amniotic fluid	arr(13,18,21)x1,(XN)x1	46，XN	High risk of serological screening
672	amniotic fluid	arr(13,18,21)x1,(XN)x1	46，XN	High risk of serological screening
673	amniotic fluid	arr(13,18,21)x1,(XN)x1	46，XN	High risk of serological screening
674	amniotic fluid	arr(13,18,21)x1,(XN)x1	46，XN	High risk of serological screening
1286	amniotic fluid	arr(13,18,21)x2,(XN)x1	46，XN	Advanced maternal age，Abnormal ultrasound
675	amniotic fluid	arr(13,18,21)x1,(XN)x1	46，XN	High risk of serological screening
676	amniotic fluid	arr(13,18,21)x1,(XN)x1	46，XN	High risk of serological screening
677	amniotic fluid	arr(13,18,21)x1,(XN)x1	46，XN	High risk of serological screening
1287	amniotic fluid	arr(13,18,21)x2,(XN)x1	46，XN	High risk of serological screening，Adverse pregnancy history
69	amniotic fluid	arr(13,18,21)x2,(XN)x1	46，XN	High risk of NIPT results
70	amniotic fluid	arr(13,18,21)x2,(XN)x1	46，XN	High risk of NIPT results
252	amniotic fluid	arr(13,18,21)x1,(XN)x1	46，XN	Advanced maternal age
678	amniotic fluid	arr(13,18,21)x1,(XN)x1	46，XN	High risk of serological screening
679	amniotic fluid	arr(13,18,21)x1,(XN)x1	46，XN	High risk of serological screening
680	amniotic fluid	arr(13,18,21)x1,(XN)x1	46，XN	High risk of serological screening
681	amniotic fluid	arr(13,18,21)x1,(XN)x1	46，XN	High risk of serological screening
1018	amniotic fluid	arr(13,18,21)x1,(XN)x1	46，XN	Adverse pregnancy history
1019	amniotic fluid	arr(13,18,21)x1,(XN)x1	46，XN	Adverse pregnancy history
71	amniotic fluid	arr(X)x2,(Y)x2	48，XXYY	High risk of NIPT results
253	amniotic fluid	arr(13,18,21)x1,(XN)x1	46，XN	Advanced maternal age
254	amniotic fluid	arr(13,18,21)x1,(XN)x1	46，XN	Advanced maternal age
682	amniotic fluid	arr(13,18,21)x1,(XN)x1	46，XN	High risk of serological screening
683	amniotic fluid	arr(13,18,21)x1,(XN)x1	46，XN	High risk of serological screening
684	amniotic fluid	arr(13,18,21)x1,(XN)x1	46，XN	High risk of serological screening
685	amniotic fluid	arr(13,18,21)x1,(XN)x1	46，XN	High risk of serological screening
1288	amniotic fluid	arr(13,18,21)x2,(XN)x1	46，XN	High risk of serological screening，Adverse pregnancy history
72	amniotic fluid	arr(21)x3	47，XN+21	High risk of NIPT results
430	amniotic fluid	arr(13,18,21)x1,(XN)x1	46，XN	Abnormal ultrasound
431	amniotic fluid	arr(13,18,21)x1,(XN)x1	46，XN	Abnormal ultrasound
686	amniotic fluid	arr(13,18,21)x1,(XN)x1	46，XN	High risk of serological screening
687	amniotic fluid	arr(13,18,21)x1,(XN)x1	46，XN	High risk of serological screening
688	amniotic fluid	arr(13,18,21)x1,(XN)x1	46，XN	High risk of serological screening
1096	amniotic fluid	arr(13,18,21)x2,(XN)x1	46，XN	Adverse pregnancy history
1097	amniotic fluid	arr(13,18,21)x2,(XN)x1	46，XN	Adverse pregnancy history
1289	amniotic fluid	arr(13,18,21)x2,(XN)x1	46，XN	Advanced maternal age，Adverse pregnancy history
432	amniotic fluid	arr(13,18,21)x1,(XN)x1	46，XN	Abnormal ultrasound
1020	amniotic fluid	arr(13,18,21)x1,(XN)x1	46，XN	Adverse pregnancy history
1098	amniotic fluid	arr(13,18,21)x2,(XN)x1	46，XN	Adverse pregnancy history
1290	amniotic fluid	arr(13,18,21)x2,(XN)x1	46，XN	Advanced maternal age，Abnormal ultrasound
73	amniotic fluid	arr(13,18,21)x2,(XN)x1	46，XN	High risk of NIPT results
433	amniotic fluid	arr(21)x3	47，XN+21	Abnormal ultrasound
689	amniotic fluid	arr(13,18,21)x1,(XN)x1	46，XN	High risk of serological screening
690	amniotic fluid	arr(Xp22.31)x2	46，XN	High risk of serological screening
1021	amniotic fluid	arr(X)x2,(Y)x1	47，XXY	Adverse pregnancy history
1291	amniotic fluid	arr(13,18,21)x2,(XN)x1	46，XN	High risk of serological screening，Abnormal ultrasound
74	amniotic fluid	arr(21)x3	47，XN+21	High risk of NIPT results
255	amniotic fluid	arr(13,18,21)x1,(XN)x1	46，XN	Advanced maternal age
256	amniotic fluid	arr(13,18,21)x1,(XN)x1	46，XN	Advanced maternal age
434	amniotic fluid	arr(13,18,21)x1,(XN)x1	46，XN	Abnormal ultrasound
691	amniotic fluid	arr(13,18,21)x1,(XN)x1	46，XN	High risk of serological screening
692	amniotic fluid	arr(13,18,21)x1,(XN)x1	46，XN	High risk of serological screening
1099	amniotic fluid	arr(13,18,21)x2,(XN)x1	46，XN	Adverse pregnancy history
1292	amniotic fluid	arr(13,18,21)x2,(XN)x1	46，XN	High risk of serological screening，Abnormal ultrasound
693	amniotic fluid	arr(13,18,21)x1,(XN)x1	46，XN	High risk of serological screening
694	amniotic fluid	arr(13,18,21)x1,(XN)x1	46，XN	High risk of serological screening
695	amniotic fluid	arr(13,18,21)x1,(XN)x1	46，XN	High risk of serological screening
696	amniotic fluid	arr(13,18,21)x1,(XN)x1	46，XN	High risk of serological screening
697	amniotic fluid	arr(13,18,21)x1,(XN)x1	46，XN	High risk of serological screening
1022	amniotic fluid	arr(13,18,21)x1,(XN)x1	46，XN	Adverse pregnancy history
1293	amniotic fluid	arr(13,18,21)x2,(XN)x1	46，XN	High risk of serological screening，Abnormal ultrasound
75	amniotic fluid	arr(13,18,21)x2,(XN)x1	46，XN	High risk of NIPT results
76	amniotic fluid	arr(13,18,21)x2,(XN)x1	46，XN	High risk of NIPT results
257	amniotic fluid	arr(13,18,21)x1,(XN)x1	46，XN	Advanced maternal age
258	amniotic fluid	arr(13,18,21)x1,(XN)x1	46，XN	Advanced maternal age
259	amniotic fluid	arr(13,18,21)x1,(XN)x1	46，XN	Advanced maternal age
260	amniotic fluid	arr(13,18,21)x1,(XN)x1	46，XN	Advanced maternal age
435	amniotic fluid	arr(Xp22.31)x3	46，XN	Abnormal ultrasound
436	amniotic fluid	arr(13,18,21)x1,(XN)x1	46，XN，15ps+	Abnormal ultrasound
1023	amniotic fluid	arr(13,18,21)x1,(XN)x1	46，XN	Adverse pregnancy history
1294	amniotic fluid	arr(13,18,21)x2,(XN)x1	46，XN	High risk of serological screening，Abnormal ultrasound
77	amniotic fluid	arr(13,18,21)x2,(XN)x1	46，XN	High risk of NIPT results
261	amniotic fluid	arr(13,18,21)x1,(XN)x1	46，XN	Advanced maternal age
262	amniotic fluid	arr(13,18,21)x1,(XN)x1	46，XN	Advanced maternal age
437	amniotic fluid	arr(13,18,21)x1,(XN)x1	46，XN	Abnormal ultrasound
698	amniotic fluid	arr(13,18,21)x1,(XN)x1	46，XN	High risk of serological screening
699	amniotic fluid	arr(13,18,21)x1,(XN)x1	46，XN	High risk of serological screening
700	amniotic fluid	arr(13,18,21)x1,(XN)x1	46，XN	High risk of serological screening
701	amniotic fluid	arr(13,18,21)x1,(XN)x1	46，XN	High risk of serological screening
1100	amniotic fluid	arr(13,18,21)x2,(XN)x1	46，XN	Adverse pregnancy history
1295	amniotic fluid	arr(13,18,21)x2,(XN)x1	46，XN	High risk of serological screening，Abnormal ultrasound
1296	amniotic fluid	arr(13,18,21)x2,(XN)x1	46，XN	High risk of serological screening，Adverse pregnancy history
1297	amniotic fluid	arr(13,18,21)x2,(XN)x1	46，XN，t（2；7）(p10:q10)	High risk of serological screening，Abnormal ultrasound
702	amniotic fluid	arr(13,18,21)x1,(XN)x1	46，XN	High risk of serological screening
703	amniotic fluid	arr(13,18,21)x1,(XN)x1	46，XN	High risk of serological screening
704	amniotic fluid	arr(13,18,21)x1,(XN)x1	46，XN	High risk of serological screening
1298	amniotic fluid	arr(13,18,21)x2,(XN)x1	46，XN	High risk of serological screening，Abnormal ultrasound
78	amniotic fluid	arr(13,18,21)x2,(XN)x1	46，XN	High risk of NIPT results
79	amniotic fluid	arr(X)x2,(Y)x1	47，XXY	High risk of NIPT results
80	amniotic fluid	arr(21)x3	47，XN+21	High risk of NIPT results
81	amniotic fluid	arr(13,18,21)x2,(XN)x1	46，XN	High risk of NIPT results
82	amniotic fluid	arr(21)x3	47，XN+21	High risk of NIPT results
83	amniotic fluid	arr(X)x2,(Y)x1	47，XXY	High risk of NIPT results
84	amniotic fluid	arr(13,18,21)x2,(XN)x1	46，XN	High risk of NIPT results
85	amniotic fluid	arr(13,18,21)x2,(XN)x1	46，XN	High risk of NIPT results
263	amniotic fluid	arr(13,18,21)x1,(XN)x1	46，XN	Advanced maternal age
705	amniotic fluid	arr(13,18,21)x1,(XN)x1	46，XN	High risk of serological screening
706	amniotic fluid	arr(13,18,21)x1,(XN)x1	46，XN	High risk of serological screening
707	amniotic fluid	arr(13,18,21)x1,(XN)x1	46，XN	High risk of serological screening
708	amniotic fluid	arr(13,18,21)x1,(XN)x1	46，XN	High risk of serological screening
1024	amniotic fluid	arr(13,18,21)x1,(XN)x1	46，XN	Adverse pregnancy history
264	amniotic fluid	arr(13,18,21)x1,(XN)x1	46，XN	Advanced maternal age
1299	amniotic fluid	arr(21)x3	47，XN+21	Advanced maternal age，Abnormal ultrasound
86	amniotic fluid	arr(13,18,21)x2,(XN)x1	46，XN	High risk of NIPT results
709	amniotic fluid	arr(13,18,21)x1,(XN)x1	46，XN	High risk of serological screening
710	amniotic fluid	arr(13,18,21)x1,(XN)x1	46，XN	High risk of serological screening
711	amniotic fluid	arr(13,18,21)x1,(XN)x1	46，XN	High risk of serological screening
1300	amniotic fluid	arr(13,18,21)x2,(XN)x1	46，XN	Advanced maternal age，Abnormal ultrasound
265	amniotic fluid	arr(13,18,21)x1,(XN)x1	46，XN	Advanced maternal age
712	amniotic fluid	arr(13,18,21)x1,(XN)x1	46，XN	High risk of serological screening
713	amniotic fluid	arr(13,18,21)x1,(XN)x1	46，XN	High risk of serological screening
1301	amniotic fluid	arr(13,18,21)x2,(XN)x1	46，XN	Advanced maternal age，Adverse pregnancy history
87	amniotic fluid	arr(13,18,21)x2,(XN)x1	46，XN	High risk of NIPT results
88	amniotic fluid	arr(21)x3	47，XN+21	High risk of NIPT results
89	amniotic fluid	arr(13,18,21)x2,(XN)x1	46，XN	High risk of NIPT results
266	amniotic fluid	arr(13,18,21)x1,(XN)x1	46，XN	Advanced maternal age
714	amniotic fluid	arr(13,18,21)x1,(XN)x1	46，XN	High risk of serological screening
715	amniotic fluid	arr(13,18,21)x1,(XN)x1	46，XN	High risk of serological screening
716	amniotic fluid	arr(13,18,21)x1,(XN)x1	46，XN	High risk of serological screening
1025	amniotic fluid	arr(13,18,21)x1,(XN)x1	46，XN	Adverse pregnancy history
1302	amniotic fluid	arr(13,18,21)x2,(XN)x1	46，XN	High risk of serological screening，Abnormal ultrasound
90	amniotic fluid	arr(21)x3	47，XN+21	High risk of NIPT results
717	amniotic fluid	arr(13,18,21)x1,(XN)x1	46，XN	High risk of serological screening
718	amniotic fluid	arr(13,18,21)x1,(XN)x1	46，XN	High risk of serological screening
1026	amniotic fluid	arr(13,18,21)x1,(XN)x1	46，XN	Adverse pregnancy history
1303	amniotic fluid	arr(13,18,21)x2,(XN)x1	46，XN	Advanced maternal age，Abnormal ultrasound
267	amniotic fluid	arr(13,18,21)x1,(XN)x1	46，XN	Advanced maternal age
438	amniotic fluid	arr(21)x3	47，XN+21	Abnormal ultrasound
439	amniotic fluid	arr(13,18,21)x1,(XN)x1	46，XN	Abnormal ultrasound
440	amniotic fluid	arr(13,18,21)x1,(XN)x1	46，XN	Abnormal ultrasound
719	amniotic fluid	arr(13,18,21)x1,(XN)x1	46，XN	High risk of serological screening
720	amniotic fluid	arr(13,18,21)x1,(XN)x1	46，XN	High risk of serological screening
721	amniotic fluid	arr(Xp22.31)x1	46，XN	High risk of serological screening
722	amniotic fluid	arr(13,18,21)x1,(XN)x1	46，XN	High risk of serological screening
1027	amniotic fluid	arr(13,18,21)x1,(XN)x1	46，XN	Adverse pregnancy history
1304	amniotic fluid	arr(13,18,21)x2,(XN)x1	46，XN	High risk of serological screening，Abnormal ultrasound
1305	amniotic fluid	arr(13,18,21)x2,(XN)x1	46，XN	High risk of serological screening，Abnormal ultrasound
441	amniotic fluid	arr(13,18,21)x1,(XN)x1	46，XN	Abnormal ultrasound
723	amniotic fluid	arr(13,18,21)x1,(XN)x1	46，XN	High risk of serological screening
724	amniotic fluid	arr(13,18,21)x1,(XN)x1	46，XN	High risk of serological screening
725	amniotic fluid	arr(13,18,21)x1,(XN)x1	46，XN	High risk of serological screening
1306	amniotic fluid	arr(13,18,21)x2,(XN)x1	46，XN	High risk of serological screening，Abnormal ultrasound
1307	amniotic fluid	arr(13,18,21)x2,(XN)x1	46，XN	High risk of serological screening，Abnormal ultrasound
91	amniotic fluid	arr(X)x2,(Y)x1	47,XXY	High risk of NIPT results
268	amniotic fluid	arr(13,18,21)x1,(XN)x1	46，XN	Advanced maternal age
726	amniotic fluid	arr(13,18,21)x1,(XN)x1	46，XN	High risk of serological screening
727	amniotic fluid	arr(13,18,21)x1,(XN)x1	46，XN	High risk of serological screening
728	amniotic fluid	arr(13,18,21)x1,(XN)x1	46，XN	High risk of serological screening
729	amniotic fluid	arr(13,18,21)x1,(XN)x1	46，XN	High risk of serological screening
730	amniotic fluid	arr(13,18,21)x1,(XN)x1	46，XN	High risk of serological screening
1028	amniotic fluid	arr(13,18,21)x1,(XN)x1	46，XN	Adverse pregnancy history
1308	amniotic fluid	arr(13,18,21)x2,(XN)x1	46，XN	High risk of serological screening，Abnormal ultrasound
1309	amniotic fluid	arr(13,18,21)x2,(XN)x1	46，XN	Advanced maternal age，Abnormal ultrasound
1310	amniotic fluid	arr(13,18,21)x2,(XN)x1	46，XN	Advanced maternal age，Abnormal ultrasound
92	amniotic fluid	arr(21)x3	47，XN+21	High risk of NIPT results
269	amniotic fluid	arr(13,18,21)x1,(XN)x1	46，XN	Advanced maternal age
442	amniotic fluid	arr(13,18,21)x1,(XN)x1	46，XN	Abnormal ultrasound
731	amniotic fluid	arr(13,18,21)x1,(XN)x1	46，XN	High risk of serological screening
732	amniotic fluid	arr(13,18,21)x1,(XN)x1	46，XN	High risk of serological screening
733	amniotic fluid	arr(13,18,21)x1,(XN)x1	46，XN	High risk of serological screening
734	amniotic fluid	arr(13,18,21)x1,(XN)x1	46，XN	High risk of serological screening
735	amniotic fluid	arr(13,18,21)x1,(XN)x1	46，XN	High risk of serological screening
1029	amniotic fluid	arr(13,18,21)x1,(XN)x1	46，XN	Adverse pregnancy history
93	amniotic fluid	arr(13,18,21)x2,(XN)x1	46，XN	High risk of NIPT results
443	amniotic fluid	arr(13,18,21)x1,(XN)x1	46，XN	Abnormal ultrasound
736	amniotic fluid	arr(13,18,21)x1,(XN)x1	46，XN	High risk of serological screening
737	amniotic fluid	arr(13,18,21)x1,(XN)x1	46，XN	High risk of serological screening
738	amniotic fluid	arr(13,18,21)x1,(XN)x1	46，XN	High risk of serological screening
739	amniotic fluid	arr(13,18,21)x1,(XN)x1	46，XN	High risk of serological screening
740	amniotic fluid	arr(13,18,21)x1,(XN)x1	46，XN	High risk of serological screening
1030	amniotic fluid	arr(13,18,21)x1,(XN)x1	46，XN	Adverse pregnancy history
1311	amniotic fluid	arr(13,18,21)x2,(XN)x1	46，XN	Advanced maternal age，Abnormal ultrasound
1312	amniotic fluid	arr(13,18,21)x2,(XN)x1	46，XN	High risk of serological screening，Adverse pregnancy history
270	amniotic fluid	arr(13,18,21)x1,(XN)x1	46，XN	Advanced maternal age
271	amniotic fluid	arr(13,18,21)x1,(XN)x1	46，XN	Advanced maternal age
444	amniotic fluid	arr(13,18,21)x1,(XN)x1	46，XN	Abnormal ultrasound
1313	amniotic fluid	arr(13,18,21)x2,(XN)x1	46，XN	Advanced maternal age，Abnormal ultrasound
1314	amniotic fluid	arr(13,18,21)x2,(XN)x1	46，XN	Advanced maternal age，Abnormal ultrasound
1315	amniotic fluid	arr(13,18,21)x2,(XN)x1	46，XN	High risk of serological screening，Abnormal ultrasound
272	amniotic fluid	arr(13,18,21)x1,(XN)x1	46，XN	Advanced maternal age
445	amniotic fluid	arr(13,18,21)x1,(XN)x1	46，XN	Abnormal ultrasound
741	amniotic fluid	arr(13,18,21)x1,(XN)x1	46，XN	High risk of serological screening
742	amniotic fluid	arr(13,18,21)x1,(XN)x1	46，XN	High risk of serological screening
743	amniotic fluid	arr(21)x3	47，XN+21	High risk of serological screening
744	amniotic fluid	arr(13,18,21)x1,(XN)x1	46，XN	High risk of serological screening
745	amniotic fluid	arr(13,18,21)x1,(XN)x1	46，XN	High risk of serological screening
746	amniotic fluid	arr(13,18,21)x1,(XN)x1	46，XN	High risk of serological screening
1316	amniotic fluid	arr(13,18,21)x2,(XN)x1	46，XN	High risk of serological screening，Abnormal ultrasound
1317	amniotic fluid	arr(13,18,21)x2,(XN)x1	46，XN	Advanced maternal age，Adverse pregnancy history
1318	amniotic fluid	arr(13,18,21)x2,(XN)x1	46，XN	High risk of serological screening，Adverse pregnancy history
94	amniotic fluid	arr(13,18,21)x2,(XN)x1	46，XN	High risk of NIPT results
95	amniotic fluid	arr(18)x3	47,XN,+18	High risk of NIPT results
273	amniotic fluid	arr(13,18,21)x1,(XN)x1	46，XN	Advanced maternal age
446	amniotic fluid	arr(13,18,21)x1,(XN)x1	46，XN	Abnormal ultrasound
747	amniotic fluid	arr(13,18,21)x1,(XN)x1	46，XN	High risk of serological screening
748	amniotic fluid	arr(13,18,21)x1,(XN)x1	46，XN	High risk of serological screening
1319	amniotic fluid	arr(13,18,21)x2,(XN)x1	46，XN	High risk of serological screening，Abnormal ultrasound
1320	amniotic fluid	arr(13,18,21)x2,(XN)x1	46，XN	Advanced maternal age，Adverse pregnancy history
96	amniotic fluid	arr(21)x3	47，XN+21	High risk of NIPT results
274	amniotic fluid	arr(13,18,21)x1,(XN)x1	46，XN	Advanced maternal age
749	amniotic fluid	arr(13,18,21)x1,(XN)x1	46，XN	High risk of serological screening
750	amniotic fluid	arr(13,18,21)x1,(XN)x1	46，XN	High risk of serological screening
751	amniotic fluid	arr(13,18,21)x1,(XN)x1	46，XN	High risk of serological screening
1031	amniotic fluid	arr(13,18,21)x1,(XN)x1	46，XN	Adverse pregnancy history
1116	amniotic fluid	arr(13,18,21)x2,(XN)x1	46，XN	Adverse pregnancy history
1321	amniotic fluid	arr(13,18,21)x2,(XN)x1	46，XN	High risk of serological screening，Adverse pregnancy history
447	amniotic fluid	arr(13,18,21)x2,(XN)x1	46，XN	Abnormal ultrasound
97	amniotic fluid	arr(13,18,21)x2,(XN)x1	46，XN	High risk of NIPT results
98	amniotic fluid	arr(13,18,21)x2,(XN)x1	46，XN	High risk of NIPT results
1032	amniotic fluid	arr(13,18,21)x1,(XN)x1	46，XN	Adverse pregnancy history
1033	amniotic fluid	arr(13,18,21)x1,(XN)x1	46，XN	Adverse pregnancy history
1034	amniotic fluid	arr(13,18,21)x1,(XN)x1	46，XN	Adverse pregnancy history
1035	amniotic fluid	arr(13,18,21)x1,(XN)x1	46，XN	Adverse pregnancy history
99	amniotic fluid	arr(13,18,21)x2,(XN)x1	46，XN	High risk of NIPT results
100	amniotic fluid	arr(13,18,21)x2,(XN)x1	46，XN	High risk of NIPT results
752	amniotic fluid	arr(X)x1	45,X[45]/46,XX[5]	High risk of serological screening
753	amniotic fluid	arr(13,18,21)x1,(XN)x1	46，XN	High risk of serological screening
1036	amniotic fluid	arr(13,18,21)x1,(XN)x1	46，XN	Adverse pregnancy history
1037	amniotic fluid	arr(13,18,21)x1,(XN)x1	46，XN	Adverse pregnancy history
1322	amniotic fluid	arr(13,18,21)x2,(XN)x1	46，XN	Advanced maternal age，Adverse pregnancy history
1323	amniotic fluid	arr(13,18,21)x2,(XN)x1	46，XN	High risk of serological screening，Abnormal ultrasound
1324	amniotic fluid	arr(13,18,21)x2,(XN)x1	46，XN	Advanced maternal age，Abnormal ultrasound
275	amniotic fluid	arr(13,18,21)x1,(XN)x1	46，XN	Advanced maternal age
276	amniotic fluid	arr(13,18,21)x1,(XN)x1	46，XN	Advanced maternal age
448	amniotic fluid	arr(13,18,21)x1,(XN)x1	46，XN	Abnormal ultrasound
754	amniotic fluid	arr(13,18,21)x1,(XN)x1	46，XN	High risk of serological screening
755	amniotic fluid	arr(13,18,21)x1,(XN)x1	46，XN	High risk of serological screening
756	amniotic fluid	arr(13,18,21)x1,(XN)x1	46，XN	High risk of serological screening
1325	amniotic fluid	arr(13,18,21)x2,(XN)x1	46，XN	Advanced maternal age，Abnormal ultrasound
1326	amniotic fluid	arr(21)x3	46XN,rob(14;21)(q10;q10),+21	Advanced maternal age，Abnormal ultrasound
1327	amniotic fluid	arr(13,18,21)x2,(XN)x1	46，XN	Advanced maternal age，Adverse pregnancy history
101	amniotic fluid	arr(X)x2,(Y)x1	47,XXY	High risk of NIPT results
102	amniotic fluid	arr(13,18,21)x2,(XN)x1	46，XN	High risk of NIPT results
277	amniotic fluid	arr(13,18,21)x1,(XN)x1	46，XN	Advanced maternal age
278	amniotic fluid	arr(13,18,21)x1,(XN)x1	46，XN	Advanced maternal age
757	amniotic fluid	arr(13,18,21)x1,(XN)x1	46，XN	High risk of serological screening
758	amniotic fluid	arr(13,18,21)x1,(XN)x1	46，XN	High risk of serological screening
759	amniotic fluid	arr(13,18,21)x1,(XN)x1	46，XN	High risk of serological screening
760	amniotic fluid	arr(13,18,21)x1,(XN)x1	46，XN	High risk of serological screening
761	amniotic fluid	arr(13,18,21)x1,(XN)x1	46，XN	High risk of serological screening
762	amniotic fluid	arr(13,18,21)x1,(XN)x1	46，XN	High risk of serological screening
1038	amniotic fluid	arr(13,18,21)x1,(XN)x1	46，XN	Adverse pregnancy history
1039	amniotic fluid	arr(13,18,21)x1,(XN)x1	46，XN	Adverse pregnancy history
1117	amniotic fluid	arr(13,18,21)x2,(XN)x1	46，XN	Adverse pregnancy history
1328	amniotic fluid	arr(13,18,21)x2,(XN)x1	46，XN	Advanced maternal age，Adverse pregnancy history
763	amniotic fluid	arr(13,18,21)x1,(XN)x1	46，XN	High risk of serological screening
764	amniotic fluid	arr(13,18,21)x1,(XN)x1	46，XN	High risk of serological screening
765	amniotic fluid	arr(13,18,21)x1,(XN)x1	46，XN	High risk of serological screening
1040	amniotic fluid	arr(13,18,21)x1,(XN)x1	46，XN	Adverse pregnancy history
103	amniotic fluid	arr(13,18,21)x2,(XN)x1	46，XN	High risk of NIPT results
279	amniotic fluid	arr(13,18,21)x1,(XN)x1	46，XN	Advanced maternal age
280	amniotic fluid	arr(13,18,21)x1,(XN)x1	46，XN	Advanced maternal age
449	amniotic fluid	arr(13,18,21)x1,(XN)x1	46，XN	Abnormal ultrasound
766	amniotic fluid	arr(13,18,21)x1,(XN)x1	46，XN	High risk of serological screening
767	amniotic fluid	arr(13,18,21)x1,(XN)x1	46，XN	High risk of serological screening
768	amniotic fluid	arr(13,18,21)x1,(XN)x1	46，XN	High risk of serological screening
769	amniotic fluid	arr(13,18,21)x1,(XN)x1	46，XN	High risk of serological screening
770	amniotic fluid	arr(13,18,21)x1,(XN)x1	46，XN	High risk of serological screening
771	amniotic fluid	arr(13,18,21)x1,(XN)x1	46，XN	High risk of serological screening
772	amniotic fluid	arr(13,18,21)x1,(XN)x1	46，XN	High risk of serological screening
773	amniotic fluid	arr(13,18,21)x1,(XN)x1	46，XN	High risk of serological screening
1329	amniotic fluid	arr(13,18,21)x2,(XN)x1	46，XN	High risk of serological screening，Abnormal ultrasound
281	amniotic fluid	arr(13,18,21)x1,(XN)x1	46，XN	Advanced maternal age
282	amniotic fluid	arr(13,18,21)x1,(XN)x1	46，XN	Advanced maternal age
450	amniotic fluid	arr(13,18,21)x1,(XN)x1	46，XN	Abnormal ultrasound
1041	amniotic fluid	arr(13,18,21)x1,(XN)x1	46，XN	Adverse pregnancy history
1042	amniotic fluid	arr(13,18,21)x1,(XN)x1	46，XN	Adverse pregnancy history
1330	amniotic fluid	arr(13,18,21)x2,(XN)x1	46，XN	Advanced maternal age，Adverse pregnancy history
104	amniotic fluid	arr(21)x3	47，XN+21	High risk of NIPT results
774	amniotic fluid	arr(13,18,21)x1,(XN)x1	46，XN	High risk of serological screening
775	amniotic fluid	arr(13,18,21)x1,(XN)x1	46，XN	High risk of serological screening
776	amniotic fluid	arr(13,18,21)x1,(XN)x1	46，XN	High risk of serological screening
777	amniotic fluid	arr(13,18,21)x1,(XN)x1	46，XN	High risk of serological screening
1043	amniotic fluid	arr(13,18,21)x1,(XN)x1	46，XN	Adverse pregnancy history
1044	amniotic fluid	arr(13,18,21)x1,(XN)x1	46，XN	Adverse pregnancy history
1045	amniotic fluid	arr(13,18,21)x1,(XN)x1	46，XN	Adverse pregnancy history
1331	amniotic fluid	arr(13,18,21)x2,(XN)x1	46，XN	High risk of serological screening，Abnormal ultrasound
105	amniotic fluid	arr(13,18,21)x2,(XN)x1	46，XN	High risk of NIPT results
451	amniotic fluid	arr(13,18,21)x1,(XN)x1	46，XN	Abnormal ultrasound
778	amniotic fluid	arr(13,18,21)x1,(XN)x1	46，XN	High risk of serological screening
779	amniotic fluid	arr(13,18,21)x1,(XN)x1	46，XN	High risk of serological screening
1046	amniotic fluid	arr(13,18,21)x1,(XN)x1	46，XN	Adverse pregnancy history
1332	amniotic fluid	arr(13,18,21)x2,(XN)x1	46，XN	Advanced maternal age，Adverse pregnancy history
1333	amniotic fluid	arr(13,18,21)x2,(XN)x1	46，XN	High risk of serological screening，Abnormal ultrasound
1334	amniotic fluid	arr(13,18,21)x2,(XN)x1	46，XN	High risk of serological screening，Abnormal ultrasound
1335	amniotic fluid	arr(13,18,21)x2,(XN)x1	46，XN	High risk of serological screening，Abnormal ultrasound
1336	amniotic fluid	arr(13,18,21)x2,(XN)x1	46，XN	Advanced maternal age，Abnormal ultrasound
283	amniotic fluid	arr(13,18,21)x1,(XN)x1	46，XN	Advanced maternal age
452	amniotic fluid	arr(13,18,21)x1,(XN)x1	46，XN	Abnormal ultrasound
780	amniotic fluid	arr(13,18,21)x1,(XN)x1	46，XN	High risk of serological screening
781	amniotic fluid	arr(13,18,21)x1,(XN)x1	46，XN	High risk of serological screening
782	amniotic fluid	arr(13,18,21)x1,(XN)x1	46，XN	High risk of serological screening
783	amniotic fluid	arr(13,18,21)x1,(XN)x1	46，XN	High risk of serological screening
284	amniotic fluid	arr(13,18,21)x1,(XN)x1	46，XN	Advanced maternal age
784	amniotic fluid	arr(13,18,21)x1,(XN)x1	46，XN	High risk of serological screening
785	amniotic fluid	arr(13,18,21)x1,(XN)x1	46，XN	High risk of serological screening
786	amniotic fluid	arr(13,18,21)x1,(XN)x1	46，XN	High risk of serological screening
1047	amniotic fluid	arr(13,18,21)x1,(XN)x1	46，XN	Adverse pregnancy history
1048	amniotic fluid	arr(13,18,21)x1,(XN)x1	46，XN	Adverse pregnancy history
1337	amniotic fluid	arr(13,18,21)x2,(XN)x1	46，XN	Advanced maternal age，Abnormal ultrasound
106	amniotic fluid	arr(21)x3	47，XN+21	High risk of NIPT results
285	amniotic fluid	arr(13,18,21)x1,(XN)x1	46，XN	Advanced maternal age
453	amniotic fluid	arr(13,18,21)x1,(XN)x1	46，XN	Abnormal ultrasound
787	amniotic fluid	arr(13,18,21)x1,(XN)x1	46，XN	High risk of serological screening
788	amniotic fluid	arr(13,18,21)x1,(XN)x1	46，XN	High risk of serological screening
1049	amniotic fluid	arr(13,18,21)x1,(XN)x1	46，XN	Adverse pregnancy history
1050	amniotic fluid	arr(13,18,21)x1,(XN)x1	46，XN	Adverse pregnancy history
1051	amniotic fluid	arr(13,18,21)x1,(XN)x1	46，XN	Adverse pregnancy history
1338	amniotic fluid	arr(13,18,21)x2,(XN)x1	46，XN	High risk of serological screening，Abnormal ultrasound
107	amniotic fluid	arr(13,18,21)x2,(XN)x1	46，XN	High risk of NIPT results
286	amniotic fluid	arr(13,18,21)x1,(XN)x1	46，XN	Advanced maternal age
789	amniotic fluid	arr(13,18,21)x1,(XN)x1	46，XN	High risk of serological screening
790	amniotic fluid	arr(13,18,21)x1,(XN)x1	46，XN	High risk of serological screening
791	amniotic fluid	arr(13,18,21)x1,(XN)x1	46，XN	High risk of serological screening
792	amniotic fluid	arr(13,18,21)x1,(XN)x1	46，XN	High risk of serological screening
793	amniotic fluid	arr(13,18,21)x1,(XN)x1	46，XN	High risk of serological screening
794	amniotic fluid	arr(13,18,21)x1,(XN)x1	46，XN	High risk of serological screening
795	amniotic fluid	arr(13,18,21)x1,(XN)x1	46，XN	High risk of serological screening
796	amniotic fluid	arr(13,18,21)x1,(XN)x1	46，XN	High risk of serological screening
797	amniotic fluid	arr(13,18,21)x1,(XN)x1	46，XN	High risk of serological screening
1339	amniotic fluid	arr(13,18,21)x2,(XN)x1	46，XN	Advanced maternal age，Abnormal ultrasound
108	amniotic fluid	arr(13,18,21)x2,(XN)x1	46，XN	High risk of NIPT results
287	amniotic fluid	arr(13,18,21)x1,(XN)x1	46，XN	Advanced maternal age
454	amniotic fluid	arr(13,18,21)x1,(XN)x1	46，XN	Abnormal ultrasound
798	amniotic fluid	arr(13,18,21)x1,(XN)x1	46，XN	High risk of serological screening
799	amniotic fluid	arr(13,18,21)x1,(XN)x1	46，XN	High risk of serological screening
800	amniotic fluid	arr(13,18,21)x1,(XN)x1	46，XN	High risk of serological screening
1340	amniotic fluid	arr(13,18,21)x2,(XN)x1	46，XN	High risk of serological screening，Abnormal ultrasound
1341	amniotic fluid	arr(13,18,21)x2,(XN)x1	46，XN	High risk of serological screening，Abnormal ultrasound
1342	amniotic fluid	arr(13,18,21)x2,(XN)x1	46，XN	Abnormal ultrasound,Adverse pregnancy history
109	amniotic fluid	arr(13,18,21)x2,(XN)x1	46，XN	High risk of NIPT results
288	amniotic fluid	arr(13,18,21)x1,(XN)x1	46，XN	Advanced maternal age
455	amniotic fluid	arr(13,18,21)x1,(XN)x1	46，XN	Abnormal ultrasound
801	amniotic fluid	arr(13,18,21)x1,(XN)x1	46，XN	High risk of serological screening
802	amniotic fluid	arr(13,18,21)x1,(XN)x1	46，XN	High risk of serological screening
803	amniotic fluid	arr(13,18,21)x1,(XN)x1	46，XN	High risk of serological screening
1052	amniotic fluid	arr(13,18,21)x1,(XN)x1	46，XN	Adverse pregnancy history
110	amniotic fluid	arr(13,18,21)x2,(XN)x1	46，XN	High risk of NIPT results
289	amniotic fluid	arr(13,18,21)x1,(XN)x1	46，XN	Advanced maternal age
804	amniotic fluid	arr(13,18,21)x1,(XN)x1	46，XN	High risk of serological screening
805	amniotic fluid	arr(13,18,21)x1,(XN)x1	46，XN	High risk of serological screening
806	amniotic fluid	arr(13,18,21)x1,(XN)x1	46，XN	High risk of serological screening
807	amniotic fluid	arr(13,18,21)x1,(XN)x1	46，XN	High risk of serological screening
808	amniotic fluid	arr(13,18,21)x1,(XN)x1	46，XN	High risk of serological screening
809	amniotic fluid	arr(13,18,21)x1,(XN)x1	46，XN	High risk of serological screening
1053	amniotic fluid	arr(13,18,21)x1,(XN)x1	46，XN	Adverse pregnancy history
111	amniotic fluid	arr(13,18,21)x2,(XN)x1	46，XN	High risk of NIPT results
290	amniotic fluid	arr(13,18,21)x1,(XN)x1	46，XN	Advanced maternal age
810	amniotic fluid	arr(13,18,21)x1,(XN)x1	46，XN	High risk of serological screening
811	amniotic fluid	arr(13,18,21)x1,(XN)x1	46，XN	High risk of serological screening
812	amniotic fluid	arr(13,18,21)x1,(XN)x1	46，XN	High risk of serological screening
813	amniotic fluid	arr(13,18,21)x1,(XN)x1	46，XN	High risk of serological screening
1343	amniotic fluid	arr(13,18,21)x2,(XN)x1	46，XN	Advanced maternal age，Abnormal ultrasound
1344	amniotic fluid	arr(13,18,21)x2,(XN)x1	46，XN	Advanced maternal age，Abnormal ultrasound
1345	amniotic fluid	arr(13,18,21)x2,(XN)x1	46，XN	High risk of serological screening，Abnormal ultrasound
112	amniotic fluid	arr(21)x3	47，XN+21	High risk of NIPT results
113	amniotic fluid	arr(13,18,21)x2,(XN)x1	46，XN	High risk of NIPT results
114	amniotic fluid	arr(13,18,21)x2,(XN)x1	46，XN	High risk of NIPT results
814	amniotic fluid	arr(13,18,21)x1,(XN)x1	46，XN	High risk of serological screening
815	amniotic fluid	arr(13,18,21)x1,(XN)x1	46，XN	High risk of serological screening
816	amniotic fluid	arr(13,18,21)x1,(XN)x1	46，XN	High risk of serological screening
1346	amniotic fluid	arr(13,18,21)x2,(XN)x1	46，XN	Advanced maternal age，Adverse pregnancy history
1347	amniotic fluid	arr(13,18,21)x2,(XN)x1	46，XN	Advanced maternal age，Adverse pregnancy history
1348	amniotic fluid	arr(13,18,21)x2,(XN)x1	46，XN	Advanced maternal age，Abnormal ultrasound
1349	amniotic fluid	arr(13,18,21)x2,(XN)x1	46，XN	High risk of serological screening，Adverse pregnancy history
115	amniotic fluid	arr(Yq11.221q11.222)x2	46，XN	High risk of NIPT results
116	amniotic fluid	arr(21)x3	46,XN,rob(14；21）（q10；q10），+21	High risk of NIPT results
117	amniotic fluid	arr(13,18,21)x2,(XN)x1	46，XN	High risk of NIPT results
291	amniotic fluid	arr(13,18,21)x1,(XN)x1	46，XN	Advanced maternal age
292	amniotic fluid	arr(Xp22.31)x3	46，XN	Advanced maternal age
456	amniotic fluid	arr(13,18,21)x1,(XN)x1	46，XN	Abnormal ultrasound
817	amniotic fluid	arr(13,18,21)x1,(XN)x1	46，XN	High risk of serological screening
818	amniotic fluid	arr(13,18,21)x1,(XN)x1	46，XN	High risk of serological screening
1350	amniotic fluid	arr(13,18,21)x2,(XN)x1	46，XN	Advanced maternal age，Abnormal ultrasound
1351	amniotic fluid	arr(13,18,21)x2,(XN)x1	46，XN	Advanced maternal age，Adverse pregnancy history
118	amniotic fluid	arr(13,18,21)x2,(XN)x1	46，XN	High risk of NIPT results
293	amniotic fluid	arr(13,18,21)x1,(XN)x1	46，XN	Advanced maternal age
294	amniotic fluid	arr(13,18,21)x1,(XN)x1	46，XN	Advanced maternal age
457	amniotic fluid	arr(13,18,21)x1,(XN)x1	46，XN	Abnormal ultrasound
819	amniotic fluid	arr(13,18,21)x1,(XN)x1	46，XN	High risk of serological screening
820	amniotic fluid	arr(13,18,21)x1,(XN)x1	46，XN	High risk of serological screening
821	amniotic fluid	arr(13,18,21)x1,(XN)x1	46，XN	High risk of serological screening
822	amniotic fluid	arr(13,18,21)x1,(XN)x1	46，XN	High risk of serological screening
823	amniotic fluid	arr(13,18,21)x1,(XN)x1	46，XN	High risk of serological screening
1054	amniotic fluid	arr(13,18,21)x1,(XN)x1	46，XN	Adverse pregnancy history
119	amniotic fluid	arr(13,18,21)x2,(XN)x1	46，XN	High risk of NIPT results
120	amniotic fluid	arr(21)x3	47，XN+21	High risk of NIPT results
295	amniotic fluid	arr(13,18,21)x1,(XN)x1	46，XN	Advanced maternal age
296	amniotic fluid	arr(13,18,21)x1,(XN)x1	46，XN	Advanced maternal age
458	amniotic fluid	arr(13,18,21)x1,(XN)x1	46，XN	Abnormal ultrasound
824	amniotic fluid	arr(Xp22.31)x3	46，XN	High risk of serological screening
825	amniotic fluid	arr(13,18,21)x1,(XN)x1	46，XN	High risk of serological screening
826	amniotic fluid	arr(13,18,21)x1,(XN)x1	46，XN	High risk of serological screening
827	amniotic fluid	arr(13,18,21)x1,(XN)x1	46，XN	High risk of serological screening
828	amniotic fluid	arr(13,18,21)x1,(XN)x1	46，XN	High risk of serological screening
1352	amniotic fluid	arr(13,18,21)x2,(XN)x1	46，XN	High risk of serological screening，Abnormal ultrasound
121	amniotic fluid	arr(13,18,21)x2,(XN)x1	46，XN	High risk of NIPT results
829	amniotic fluid	arr(13,18,21)x1,(XN)x1	46，XN	High risk of serological screening
830	amniotic fluid	arr(13,18,21)x1,(XN)x1	46，XN	High risk of serological screening
831	amniotic fluid	arr(13,18,21)x1,(XN)x1	46，XN	High risk of serological screening
832	amniotic fluid	arr(13,18,21)x1,(XN)x1	46，XN	High risk of serological screening
1353	amniotic fluid	arr(13,18,21)x2,(XN)x1	46，XN	High risk of serological screening，Abnormal ultrasound
297	amniotic fluid	arr(13,18,21)x1,(XN)x1	46，XN	Advanced maternal age
459	amniotic fluid	arr(13,18,21)x1,(XN)x1	46，XN	Abnormal ultrasound
833	amniotic fluid	arr(13,18,21)x1,(XN)x1	46，XN，22pss	High risk of serological screening
834	amniotic fluid	arr(13,18,21)x1,(XN)x1	46，XN	High risk of serological screening
835	amniotic fluid	arr(13,18,21)x1,(XN)x1	46，XN	High risk of serological screening
836	amniotic fluid	arr(13,18,21)x1,(XN)x1	46，XN	High risk of serological screening
1055	amniotic fluid	arr(13,18,21)x1,(XN)x1	46，XN	Adverse pregnancy history
1056	amniotic fluid	arr(13,18,21)x1,(XN)x1	46，XN	Adverse pregnancy history
1101	amniotic fluid	arr(13,18,21)x2,(XN)x1	46，XN	Adverse pregnancy history
1354	amniotic fluid	arr(13,18,21)x2,(XN)x1	46，XN，t(1；5)(p36；q13）	High risk of serological screening，Abnormal ultrasound
1355	amniotic fluid	arr(13,18,21)x2,(XN)x1	46，XN	High risk of serological screening，Abnormal ultrasound
1356	amniotic fluid	arr(13,18,21)x2,(XN)x1	46，XN	High risk of serological screening，Adverse pregnancy history
1357	amniotic fluid	arr(13,18,21)x2,(XN)x1	46，XN	High risk of serological screening，Abnormal ultrasound
1358	amniotic fluid	arr(13,18,21)x2,(XN)x1	46，XN	High risk of serological screening，Abnormal ultrasound
1359	amniotic fluid	arr(13,18,21)x2,(XN)x1	46，XN	High risk of serological screening，Abnormal ultrasound
122	amniotic fluid	arr(13,18,21)x2,(XN)x1	46，XN	High risk of NIPT results
298	amniotic fluid	arr(13,18,21)x1,(XN)x1	46，XN	Advanced maternal age
299	amniotic fluid	arr(13,18,21)x1,(XN)x1	46，XN	Advanced maternal age
300	amniotic fluid	arr(13,18,21)x1,(XN)x1	46，XN	Advanced maternal age
460	amniotic fluid	arr(13,18,21)x1,(XN)x1	46，XN	Abnormal ultrasound
461	amniotic fluid	arr(13,18,21)x1,(XN)x1	46，XN	Abnormal ultrasound
462	amniotic fluid	arr(13,18,21)x1,(XN)x1	46，XN	Abnormal ultrasound
837	amniotic fluid	arr(13,18,21)x1,(XN)x1	46，XN	High risk of serological screening
838	amniotic fluid	arr(13,18,21)x1,(XN)x1	46，XN	High risk of serological screening
839	amniotic fluid	arr(13,18,21)x1,(XN)x1	46，XN	High risk of serological screening
840	amniotic fluid	arr(13,18,21)x1,(XN)x1	46，XN	High risk of serological screening
841	amniotic fluid	arr(13,18,21)x1,(XN)x1	46，XN	High risk of serological screening
1057	amniotic fluid	arr(13,18,21)x1,(XN)x1	46，XN	Adverse pregnancy history
1360	amniotic fluid	arr(13,18,21)x2,(XN)x1	46，XN	Advanced maternal age，Abnormal ultrasound
1361	amniotic fluid	arr(13,18,21)x2,(XN)x1	46，XN	Advanced maternal age，Abnormal ultrasound
301	amniotic fluid	arr(13,18,21)x1,(XN)x1	46，XN	Advanced maternal age
302	amniotic fluid	arr(13,18,21)x1,(XN)x1	46，XN	Advanced maternal age
463	amniotic fluid	arr(13,18,21)x1,(XN)x1	46，XN	Abnormal ultrasound
842	amniotic fluid	arr(13,18,21)x1,(XN)x1	46，XN	High risk of serological screening
843	amniotic fluid	arr(13,18,21)x1,(XN)x1	46，XN	High risk of serological screening
844	amniotic fluid	arr(13,18,21)x1,(XN)x1	46，XN	High risk of serological screening
845	amniotic fluid	arr(13,18,21)x1,(XN)x1	46，XN	High risk of serological screening
846	amniotic fluid	arr(Xp22.31)x2	46，XN	High risk of serological screening
1058	amniotic fluid	arr(13,18,21)x1,(XN)x1	46，XN	Adverse pregnancy history
1059	amniotic fluid	arr(13,18,21)x1,(XN)x1	46，XN	Adverse pregnancy history
1060	amniotic fluid	arr(13,18,21)x1,(XN)x1	46，XN	Adverse pregnancy history
1362	amniotic fluid	arr(13,18,21)x2,(XN)x1	46，XN	Advanced maternal age，Abnormal ultrasound
123	amniotic fluid	arr(X)x2,(Y)x1	47，XXY	High risk of NIPT results
124	amniotic fluid	arr(13,18,21)x2,(XN)x1	46，XN	High risk of NIPT results
847	amniotic fluid	arr(13,18,21)x1,(XN)x1	46，XN	High risk of serological screening
848	amniotic fluid	arr(13,18,21)x1,(XN)x1	46，XN	High risk of serological screening
849	amniotic fluid	arr(13,18,21)x1,(XN)x1	46，XN	High risk of serological screening
1118	amniotic fluid	arr(13,18,21)x2,(XN)x1	46，XN	Adverse pregnancy history
125	amniotic fluid	arr(21)x3	47，XN，+21	High risk of NIPT results
126	amniotic fluid	arr(X)x3	47，XXX	High risk of NIPT results
850	amniotic fluid	arr(13,18,21)x1,(XN)x1	46，XN	High risk of serological screening
851	amniotic fluid	arr(13,18,21)x1,(XN)x1	46，XN	High risk of serological screening
852	amniotic fluid	arr(13,18,21)x1,(XN)x1	46，XN	High risk of serological screening
1061	amniotic fluid	arr(13,18,21)x1,(XN)x1	46，XN	Adverse pregnancy history
1119	amniotic fluid	arr(13,18,21)x2,(XN)x1	46，XN	Adverse pregnancy history
1363	amniotic fluid	arr(13,18,21)x2,(XN)x1	46，XN	Advanced maternal age，Adverse pregnancy history
127	amniotic fluid	arr(21)x3	47，XN，+21	High risk of NIPT results
128	amniotic fluid	arr(13,18,21)x2,(XN)x1	46，XN	High risk of NIPT results
129	amniotic fluid	arr(21)x3	46，XN,rob(14:21)(q10；q10),+21	High risk of NIPT results
130	amniotic fluid	arr(18)x3	47，XN，+18	High risk of NIPT results
303	amniotic fluid	arr(13,18,21)x1,(XN)x1	46，XN	Advanced maternal age
464	amniotic fluid	arr(13,18,21)x1,(XN)x1	46，XN	Abnormal ultrasound
853	amniotic fluid	arr(13,18,21)x1,(XN)x1	46，XN	High risk of serological screening
854	amniotic fluid	arr(13,18,21)x1,(XN)x1	46，XN	High risk of serological screening
855	amniotic fluid	arr(13,18,21)x1,(XN)x1	46，XN	High risk of serological screening
856	amniotic fluid	arr(13,18,21)x1,(XN)x1	46，XN	High risk of serological screening
1364	amniotic fluid	arr(13,18,21)x2,(XN)x1	46，XN	Advanced maternal age，Abnormal ultrasound
1365	amniotic fluid	arr(13,18,21)x2,(XN)x1	46，XN	High risk of serological screening，Abnormal ultrasound
131	amniotic fluid	arr(21)x3	47，XN，+21	High risk of NIPT results
132	amniotic fluid	arr(X)x2,(Y)x1	47，XXY	High risk of NIPT results
133	amniotic fluid	arr(21)x3	47，XN，+21	High risk of NIPT results
134	amniotic fluid	arr(13,18,21)x2,(XN)x1	46，XN	High risk of NIPT results
304	amniotic fluid	arr(13,18,21)x1,(XN)x1	46，XN	Advanced maternal age
305	amniotic fluid	arr(13,18,21)x1,(XN)x1	46，XN	Advanced maternal age
306	amniotic fluid	arr(13,18,21)x1,(XN)x1	46，XN	Advanced maternal age
1366	amniotic fluid	arr(13,18,21)x2,(XN)x1	46，XN	Advanced maternal age，Abnormal ultrasound
1367	amniotic fluid	arr(13,18,21)x2,(XN)x1	46，XN	Advanced maternal age，Abnormal ultrasound
135	amniotic fluid	arr(1-22)x2,(XN)x1	46，XN	High risk of NIPT results
307	amniotic fluid	arr(1-22)x2,(XN)x1	46，XN	Advanced maternal age
308	amniotic fluid	arr(1-22)x2,(XN)x1	46，XN	Advanced maternal age
309	amniotic fluid	arr(1-22)x2,(XN)x1	46，XN	Advanced maternal age
857	amniotic fluid	arr(1-22)x2,(XN)x1	46，XN	High risk of serological screening
858	amniotic fluid	arr(1-22)x2,(XN)x1	46，XN	High risk of serological screening
1368	amniotic fluid	arr(1-22)x2,(XN)x1	46，XN	High risk of serological screening，Abnormal ultrasound
136	amniotic fluid	arr(X)x2,(Y)x1	47，XXY	High risk of NIPT results
859	amniotic fluid	arr(13,18,21)x1,(XN)x1	46，XN	High risk of serological screening
137	amniotic fluid	arr(13,18,21)x2,(XN)x1	46，XN	High risk of NIPT results
310	amniotic fluid	arr(13,18,21)x1,(XN)x1	46，XN	Advanced maternal age
311	amniotic fluid	arr(13,18,21)x1,(XN)x1	46，XN	Advanced maternal age
465	amniotic fluid	arr(Xp22.31)x3	46，XN	Abnormal ultrasound
860	amniotic fluid	arr(13,18,21)x1,(XN)x1	46，XN	High risk of serological screening
861	amniotic fluid	arr(13,18,21)x1,(XN)x1	46，XN	High risk of serological screening
1062	amniotic fluid	arr(13,18,21)x1,(XN)x1	46，XN	Adverse pregnancy history
1369	amniotic fluid	arr(13,18,21)x2,(XN)x1	46，XN	High risk of serological screening，Abnormal ultrasound
138	amniotic fluid	arr(13,18,21)x2,(XN)x1	46，XN	High risk of NIPT results
862	amniotic fluid	arr(13,18,21)x1,(XN)x1	46，XN	High risk of serological screening
863	amniotic fluid	arr(13,18,21)x1,(XN)x1	46，XN	High risk of serological screening
864	amniotic fluid	arr(13,18,21)x1,(XN)x1	46，XN	High risk of serological screening
865	amniotic fluid	arr(13,18,21)x1,(XN)x1	46，XN	High risk of serological screening
866	amniotic fluid	arr(13,18,21)x1,(XN)x1	46，XN	High risk of serological screening
1063	amniotic fluid	arr(13,18,21)x1,(XN)x1	46，XN	Adverse pregnancy history
1064	amniotic fluid	arr(13,18,21)x1,(XN)x1	46，XN	Adverse pregnancy history
312	amniotic fluid	arr(13,18,21)x1,(XN)x1	46，XN	Advanced maternal age
313	amniotic fluid	arr(13,18,21)x1,(XN)x1	46，XN	Advanced maternal age
867	amniotic fluid	arr(13,18,21)x1,(XN)x1	46，XN	High risk of serological screening
1370	amniotic fluid	arr(13,18,21)x2,(XN)x1	46，XN	High risk of serological screening，Abnormal ultrasound
1371	amniotic fluid	arr(21)x3	47，XN，+21	High risk of serological screening，Abnormal ultrasound
139	amniotic fluid	arr(21)x3	47，XN，+21	High risk of NIPT results
140	amniotic fluid	arr(21)x3	47，XN，inv（9）（p11；q13）+21	High risk of NIPT results
868	amniotic fluid	arr(13,18,21)x1,(XN)x1	46，XN	High risk of serological screening
1065	amniotic fluid	arr(13,18,21)x1,(XN)x1	46，XN	Adverse pregnancy history
141	amniotic fluid	arr(Xq27.3)x1	46，XN	High risk of NIPT results
314	amniotic fluid	arr(13,18,21)x1,(XN)x1	46，XN	Advanced maternal age
315	amniotic fluid	arr(13,18,21)x1,(XN)x1	46，XN	Advanced maternal age
869	amniotic fluid	arr(13,18,21)x1,(XN)x1	46，XN	High risk of serological screening
870	amniotic fluid	arr(13,18,21)x1,(XN)x1	46，XN	High risk of serological screening
871	amniotic fluid	arr(13,18,21)x1,(XN)x1	46，XN	High risk of serological screening
872	amniotic fluid	arr(13,18,21)x1,(XN)x1	46，XN	High risk of serological screening
873	amniotic fluid	arr(13,18,21)x1,(XN)x1	46，XN	High risk of serological screening
874	amniotic fluid	arr(13,18,21)x1,(XN)x1	46，XN	High risk of serological screening
1372	amniotic fluid	arr(21)x3	47，XN，+21	High risk of serological screening，Abnormal ultrasound
1373	amniotic fluid	arr(13,18,21)x2,(XN)x1	46，XN	High risk of serological screening，Abnormal ultrasound
142	amniotic fluid	arr(13,18,21)x2,(XN)x1	46，XN	High risk of NIPT results
316	amniotic fluid	arr(13,18,21)x1,(XN)x1	46，XN	Advanced maternal age
875	amniotic fluid	arr(13,18,21)x1,(XN)x1	46，XN	High risk of serological screening
876	amniotic fluid	arr(13,18,21)x1,(XN)x1	46，XN	High risk of serological screening
877	amniotic fluid	arr(13,18,21)x1,(XN)x1	46，XN	High risk of serological screening
878	amniotic fluid	arr(13,18,21)x1,(XN)x1	46，XN	High risk of serological screening
1066	amniotic fluid	arr(13,18,21)x1,(XN)x1	46，XN	Adverse pregnancy history
143	amniotic fluid	arr(13,18,21)x2,(XN)x1	46，XN	High risk of NIPT results
144	amniotic fluid	arr(X)x3	47,XXX	High risk of NIPT results
317	amniotic fluid	arr(13,18,21)x1,(XN)x1	46，XN	Advanced maternal age
318	amniotic fluid	arr(13,18,21)x1,(XN)x1	46，XN	Advanced maternal age
466	amniotic fluid	arr(13,18,21)x1,(XN)x1	46，XN	Abnormal ultrasound
467	amniotic fluid	arr(13,18,21)x1,(XN)x1	46，XN	Abnormal ultrasound
879	amniotic fluid	arr(13,18,21)x1,(XN)x1	46，XN	High risk of serological screening
1067	amniotic fluid	arr(13,18,21)x1,(XN)x1	46，XN	Adverse pregnancy history
1120	amniotic fluid	arr(13,18,21)x2,(XN)x1	46，XN	Adverse pregnancy history
1374	amniotic fluid	arr(X)x3	47,XXX	Advanced maternal age，Abnormal ultrasound
1375	amniotic fluid	arr(18)x2-3	46,XN[20]/47,XN+18[30]	Advanced maternal age，Abnormal ultrasound
319	amniotic fluid	arr(13,18,21)x1,(XN)x1	46，XN	Advanced maternal age
468	amniotic fluid	arr(13,18,21)x1,(XN)x1	46,XN,inv(9)(p11；q13)	Abnormal ultrasound
880	amniotic fluid	arr(13,18,21)x1,(XN)x1	46，XN	High risk of serological screening
881	amniotic fluid	arr(13,18,21)x1,(XN)x1	46，XN	High risk of serological screening
882	amniotic fluid	arr(13,18,21)x1,(XN)x1	46，XN	High risk of serological screening
883	amniotic fluid	arr(13,18,21)x1,(XN)x1	46，XN	High risk of serological screening
884	amniotic fluid	arr(13,18,21)x1,(XN)x1	46，XN	High risk of serological screening
885	amniotic fluid	arr(13,18,21)x1,(XN)x1	46，XN	High risk of serological screening
1376	amniotic fluid	arr(13,18,21)x2,(XN)x1	46，XN	High risk of serological screening，Abnormal ultrasound
145	amniotic fluid	arr(21)x3	47，XN，+21	High risk of NIPT results
320	amniotic fluid	arr(13,18,21)x1,(XN)x1	46，XN	Advanced maternal age
469	amniotic fluid	arr(13,18,21)x1,(XN)x1	46，XN	Abnormal ultrasound
886	amniotic fluid	arr(13,18,21)x1,(XN)x1	46，XN	High risk of serological screening
887	amniotic fluid	arr(13,18,21)x1,(XN)x1	46，XN	High risk of serological screening
888	amniotic fluid	arr(13,18,21)x1,(XN)x1	46，XN	High risk of serological screening
889	amniotic fluid	arr(13,18,21)x1,(XN)x1	46，XN	High risk of serological screening
890	amniotic fluid	arr(13,18,21)x1,(XN)x1	46，XN	High risk of serological screening
1377	amniotic fluid	arr(13,18,21)x2,(XN)x1	46，XN	High risk of serological screening，Abnormal ultrasound
1378	amniotic fluid	arr(13,18,21)x2,(XN)x1	46，XN	High risk of serological screening，Abnormal ultrasound
1379	amniotic fluid	arr(13,18,21)x2,(XN)x1	46，XN	High risk of serological screening，Abnormal ultrasound
146	amniotic fluid	arr(13,18,21)x2,(XN)x1	46，XN	High risk of NIPT results
321	amniotic fluid	arr(13,18,21)x1,(XN)x1	46，XN	Advanced maternal age
891	amniotic fluid	arr(13,18,21)x1,(XN)x1	46，XN	High risk of serological screening
1068	amniotic fluid	arr(13,18,21)x1,(XN)x1	46，XN	Adverse pregnancy history
1069	amniotic fluid	arr(13,18,21)x1,(XN)x1	46,XN,rob(13；21）（q10；q10）	Adverse pregnancy history
1121	amniotic fluid	arr(13,18,21)x2,(XN)x1	46，XN	Adverse pregnancy history
1380	amniotic fluid	arr(13,18,21)x2,(XN)x1	46，XN	High risk of serological screening，Abnormal ultrasound
1381	amniotic fluid	arr(13,18,21)x2,(XN)x1	46，XN	Advanced maternal age，Abnormal ultrasound
1382	amniotic fluid	arr(13,18,21)x2,(XN)x1	46，XN	High risk of serological screening，Abnormal ultrasound
470	amniotic fluid	arr(13,18,21)x1,(XN)x1	46，XN	Abnormal ultrasound
471	amniotic fluid	arr(13,18,21)x1,(XN)x1	46，XN	Abnormal ultrasound
892	amniotic fluid	arr(13,18,21)x1,(XN)x1	46，XN	High risk of serological screening
893	amniotic fluid	arr(13,18,21)x1,(XN)x1	46，XN	High risk of serological screening
894	amniotic fluid	arr(13,18,21)x1,(XN)x1	46，XN	High risk of serological screening
895	amniotic fluid	arr(13,18,21)x1,(XN)x1	46，XN	High risk of serological screening
147	amniotic fluid	arr(13,18,21)x2,(XN)x1	46，XN	High risk of NIPT results
322	amniotic fluid	arr(13,18,21)x1,(XN)x1	46，XN	Advanced maternal age
896	amniotic fluid	arr(13,18,21)x1,(XN)x1	46，XN	High risk of serological screening
897	amniotic fluid	arr(13,18,21)x1,(XN)x1	46，XN	High risk of serological screening
898	amniotic fluid	arr(13,18,21)x1,(XN)x1	46，XN	High risk of serological screening
899	amniotic fluid	arr(13,18,21)x1,(XN)x1	46，XN	High risk of serological screening
900	amniotic fluid	arr(13,18,21)x1,(XN)x1	46，XN	High risk of serological screening
901	amniotic fluid	arr(13,18,21)x1,(XN)x1	46，XN	High risk of serological screening
1383	amniotic fluid	arr(13,18,21)x2,(XN)x1	46，XN	High risk of serological screening，Abnormal ultrasound
148	amniotic fluid	arr(X)x3	47,XXX	High risk of NIPT results
149	amniotic fluid	arr(21)x3	47，XN，+21	High risk of NIPT results
472	amniotic fluid	arr(13,18,21)x1,(XN)x1	46，XN	Abnormal ultrasound
902	amniotic fluid	arr(13,18,21)x1,(XN)x1	46，XN	High risk of serological screening
903	amniotic fluid	arr(13,18,21)x1,(XN)x1	46，XN	High risk of serological screening
1384	amniotic fluid	arr(13,18,21)x2,(XN)x1	46，XN	High risk of serological screening，Abnormal ultrasound
904	amniotic fluid	arr(13,18,21)x1,(XN)x1	46，XN	High risk of serological screening
1070	amniotic fluid	arr(13,18,21)x1,(XN)x1	46，XN	Adverse pregnancy history
1071	amniotic fluid	arr(13,18,21)x1,(XN)x1	46，XN	Adverse pregnancy history
1072	amniotic fluid	arr(13,18,21)x1,(XN)x1	46，XN	Adverse pregnancy history
1385	amniotic fluid	arr(X)x2-3	46，XN	Advanced maternal age，Abnormal ultrasound
150	amniotic fluid	arr(21)x3	47，XN，+21	High risk of NIPT results
151	amniotic fluid	arr(13,18,21)x2,(XN)x1	46，XN	High risk of NIPT results
323	amniotic fluid	arr(13,18,21)x1,(XN)x1	46，XN	Advanced maternal age
324	amniotic fluid	arr(13,18,21)x1,(XN)x1	46，XN	Advanced maternal age
325	amniotic fluid	arr(13,18,21)x1,(XN)x1	46，XN	Advanced maternal age
326	amniotic fluid	arr(13,18,21)x1,(XN)x1	46，XN	Advanced maternal age
473	amniotic fluid	arr(13,18,21)x1,(XN)x1	46，XN	Abnormal ultrasound
905	amniotic fluid	arr(13,18,21)x1,(XN)x1	46，XN	High risk of serological screening
906	amniotic fluid	arr(13,18,21)x1,(XN)x1	46，XN	High risk of serological screening
1073	amniotic fluid	arr(13,18,21)x1,(XN)x1	46，XN	Adverse pregnancy history
1074	amniotic fluid	arr(13,18,21)x1,(XN)x1	46，XN	Adverse pregnancy history
1386	amniotic fluid	arr(13,18,21)x2,(XN)x1	46，XN	High risk of serological screening，Abnormal ultrasound
1387	amniotic fluid	arr(13,18,21)x2,(XN)x1	46，XN	High risk of serological screening，Abnormal ultrasound
1388	amniotic fluid	arr(13,18,21)x2,(XN)x1	46，XN	High risk of serological screening，Abnormal ultrasound
1389	amniotic fluid	arr(13,18,21)x2,(XN)x1	46，XN	High risk of serological screening，Abnormal ultrasound
152	amniotic fluid	arr(1-22)x2,(XN)x1	46，XN	High risk of NIPT results
327	amniotic fluid	arr(13,18,21)x1,(XN)x1	46，XN	Advanced maternal age
907	amniotic fluid	arr(13,18,21)x1,(XN)x1	46，XN	High risk of serological screening
908	amniotic fluid	arr(13,18,21)x1,(XN)x1	46，XN	High risk of serological screening
909	amniotic fluid	arr(13,18,21)x1,(XN)x1	46，XN	High risk of serological screening
910	amniotic fluid	arr(13,18,21)x1,(XN)x1	46，XN	High risk of serological screening
911	amniotic fluid	arr(13,18,21)x1,(XN)x1	46，XN	High risk of serological screening
912	amniotic fluid	arr(13,18,21)x1,(XN)x1	46，XN	High risk of serological screening
913	amniotic fluid	arr(22q11.2)x3	46，XN	High risk of serological screening
914	amniotic fluid	arr(13,18,21)x1,(XN)x1	46，XN	High risk of serological screening
1075	amniotic fluid	arr(13,18,21)x1,(XN)x1	46，XN	Adverse pregnancy history
1076	amniotic fluid	arr(13,18,21)x1,(XN)x1	46，XN	Adverse pregnancy history
1122	amniotic fluid	arr(13,18,21)x2,(XN)x1	46，XN	Adverse pregnancy history
1390	amniotic fluid	arr(13,18,21)x2,(XN)x1	46，XN	High risk of serological screening，Abnormal ultrasound
153	amniotic fluid	arr(13,18,21)x2,(XN)x1	46，XN	High risk of NIPT results
328	amniotic fluid	arr(Yq11.221q11.222)x2	46，XN	Advanced maternal age
329	amniotic fluid	arr(13,18,21)x1,(XN)x1	46，XN	Advanced maternal age
474	amniotic fluid	arr(13,18,21)x1,(XN)x1	46，XN	Abnormal ultrasound
475	amniotic fluid	arr(13,18,21)x1,(XN)x1	46，XN	Abnormal ultrasound
915	amniotic fluid	arr(13,18,21)x1,(XN)x1	46，XN	High risk of serological screening
916	amniotic fluid	arr(13,18,21)x1,(XN)x1	46，XN	High risk of serological screening
917	amniotic fluid	arr(13,18,21)x1,(XN)x1	46，XN	High risk of serological screening
918	amniotic fluid	arr(13,18,21)x1,(XN)x1	46，XN	High risk of serological screening
919	amniotic fluid	arr(13,18,21)x1,(XN)x1	46，XN	High risk of serological screening
1123	amniotic fluid	arr(13,18,21)x2,(XN)x1	46，XN	Adverse pregnancy history
1391	amniotic fluid	arr(13,18,21)x2,(XN)x1	46，XN	High risk of serological screening，Abnormal ultrasound
154	amniotic fluid	arr(13,18,21)x2,(XN)x1	46，XN	High risk of NIPT results
155	amniotic fluid	arr(1-22)x2,(XN)x1	46，XN	High risk of NIPT results
330	amniotic fluid	arr(13,18,21)x1,(XN)x1	46，XN	Advanced maternal age
476	amniotic fluid	arr(13,18,21)x1,(XN)x1	46,XN,inv(9)(p11;q13)	Abnormal ultrasound
920	amniotic fluid	arr(13,18,21)x1,(XN)x1	46，XN	High risk of serological screening
921	amniotic fluid	arr(13,18,21)x1,(XN)x1	46，XN	High risk of serological screening
922	amniotic fluid	arr(13,18,21)x1,(XN)x1	46，XN	High risk of serological screening
923	amniotic fluid	arr(13,18,21)x1,(XN)x1	46，XN	High risk of serological screening
924	amniotic fluid	arr(13,18,21)x1,(XN)x1	46，XN	High risk of serological screening
1392	amniotic fluid	arr(13,18,21)x2,(XN)x1	46，XN	High risk of serological screening，Abnormal ultrasound
331	amniotic fluid	arr(13,18,21)x1,(XN)x1	46，XN	Advanced maternal age
925	amniotic fluid	arr(13,18,21)x1,(XN)x1	46，XN	High risk of serological screening
926	amniotic fluid	arr(13,18,21)x1,(XN)x1	46，XN	High risk of serological screening
927	amniotic fluid	arr(13,18,21)x1,(XN)x1	46，XN	High risk of serological screening
928	amniotic fluid	arr(13,18,21)x1,(XN)x1	46，XN	High risk of serological screening
1393	amniotic fluid	arr(13,18,21)x2,(XN)x1	46，XN	Advanced maternal age，Abnormal ultrasound
1102	amniotic fluid	arr(13,18,21)x2,(XN)x1	46，XN	Adverse pregnancy history
156	amniotic fluid	arr(13,18,21)x2,(XN)x1	46，XN	High risk of NIPT results
332	amniotic fluid	arr(Yp11.2)x2	46，XN	Advanced maternal age
929	amniotic fluid	arr(13,18,21)x1,(XN)x1	46，XN	High risk of serological screening
1103	amniotic fluid	arr(13,18,21)x2,(XN)x1	46，XN	Adverse pregnancy history
1394	amniotic fluid	arr(13,18,21)x2,(XN)x1	46，XN	High risk of serological screening，Adverse pregnancy history
333	amniotic fluid	arr(13,18,21)x1,(XN)x1	46，XN	Advanced maternal age
334	amniotic fluid	arr(13,18,21)x1,(XN)x1	46，XN	Advanced maternal age
477	amniotic fluid	arr(13,18,21)x1,(XN)x1	46，XN	Abnormal ultrasound
478	amniotic fluid	arr(13,18,21)x1,(XN)x1	46，XN	Abnormal ultrasound
930	amniotic fluid	arr(13,18,21)x1,(XN)x1	46，XN	High risk of serological screening
931	amniotic fluid	arr(13,18,21)x1,(XN)x1	46，XN	High risk of serological screening
932	amniotic fluid	arr(13,18,21)x1,(XN)x1	46，XN	High risk of serological screening
933	amniotic fluid	arr(13,18,21)x1,(XN)x1	46，XN	High risk of serological screening
1395	amniotic fluid	arr(13,18,21)x2,(XN)x1	46，XN	High risk of serological screening，Abnormal ultrasound
1396	amniotic fluid	arr(13,18,21)x2,(XN)x1	46，XN	High risk of serological screening，Abnormal ultrasound
157	amniotic fluid	arr(X)x3	47，XXX	High risk of NIPT results
335	amniotic fluid	arr(13,18,21)x1,(XN)x1	46，XN	Advanced maternal age
336	amniotic fluid	arr(13,18,21)x1,(XN)x1	46，XN	Advanced maternal age
479	amniotic fluid	arr(13,18,21)x1,(XN)x1	46，XN	Abnormal ultrasound
480	amniotic fluid	arr[hg19] 5p13.3p13.2(33,486,926-34,167,786)x1	46，XN	Abnormal ultrasound
934	amniotic fluid	arr(13,18,21)x1,(XN)x1	46，XN	High risk of serological screening
935	amniotic fluid	arr(13,18,21)x1,(XN)x1	46，XN	High risk of serological screening
936	amniotic fluid	arr(13,18,21)x1,(XN)x1	46，XN	High risk of serological screening
937	amniotic fluid	arr(13,18,21)x1,(XN)x1	46，XN	High risk of serological screening
1077	amniotic fluid	arr(13,18,21)x1,(XN)x1	46，XN	Adverse pregnancy history
1078	amniotic fluid	arr(13,18,21)x1,(XN)x1	46，XN	Adverse pregnancy history
1079	amniotic fluid	arr(13,18,21)x1,(XN)x1	46，XN	Adverse pregnancy history
1104	amniotic fluid	arr(13,18,21)x2,(XN)x1	46，XN	Adverse pregnancy history
1397	amniotic fluid	arr(13,18,21)x2,(XN)x1	46，XN	Advanced maternal age，Adverse pregnancy history
1398	amniotic fluid	arr(13,18,21)x2,(XN)x1	46，XN	Advanced maternal age，Adverse pregnancy history
481	amniotic fluid	arr(Xp22.31)x0	46，XN	Abnormal ultrasound
1105	amniotic fluid	arr(13,18,21)x2,(XN)x1	46，XN	Adverse pregnancy history
1106	amniotic fluid	arr(13,18,21)x2,(XN)x1	46，XN	Adverse pregnancy history
1107	amniotic fluid	arr(13,18,21)x2,(XN)x1	46，XN	Adverse pregnancy history
1108	amniotic fluid	arr(13,18,21)x2,(XN)x1	46，XN	Adverse pregnancy history
337	amniotic fluid	arr(13,18,21)x1,(XN)x1	46，XN	Advanced maternal age
338	amniotic fluid	arr(13,18,21)x1,(XN)x1	46，XN	Advanced maternal age
938	amniotic fluid	arr(13,18,21)x1,(XN)x1	46，XN	High risk of serological screening
1080	amniotic fluid	arr(13,18,21)x1,(XN)x1	46，XN	Adverse pregnancy history
1109	amniotic fluid	arr(13,18,21)x2,(XN)x1	46，XN	Adverse pregnancy history
1399	amniotic fluid	arr(13,18,21)x2,(XN)x1	46，XN	High risk of serological screening，Abnormal ultrasound
158	amniotic fluid	arr(13,18,21)x2,(XN)x1	46，XN	High risk of NIPT results
339	amniotic fluid	arr(13,18,21)x1,(XN)x1	46，XN	Advanced maternal age
482	amniotic fluid	arr(13,18,21)x1,(XN)x1	46，XN	Abnormal ultrasound
483	amniotic fluid	arr(13,18,21)x1,(XN)x1	46，XN	Abnormal ultrasound
939	amniotic fluid	arr(13,18,21)x1,(XN)x1	46，XN	High risk of serological screening
940	amniotic fluid	arr(13,18,21)x1,(XN)x1	46，XN	High risk of serological screening
1081	amniotic fluid	arr(13,18,21)x1,(XN)x1	46，XN	Adverse pregnancy history
1124	amniotic fluid	arr(13,18,21)x2,(XN)x1	46，XN	Adverse pregnancy history
159	amniotic fluid	arr(13,18,21)x2,(XN)x1	46，XN	High risk of NIPT results
160	amniotic fluid	arr(13,18,21)x2,(XN)x1	46，XN	High risk of NIPT results
161	amniotic fluid	arr(13,18,21)x2,(XN)x1	46，XN	High risk of NIPT results
340	amniotic fluid	arr(13,18,21)x1,(XN)x1	46，XN	Advanced maternal age
341	amniotic fluid	arr(13,18,21)x1,(XN)x1	46，XN	Advanced maternal age
484	amniotic fluid	arr(13,18,21)x1,(XN)x1	46，XN，inv（9）（p11;q13)	Abnormal ultrasound
485	amniotic fluid	arr(13,18,21)x1,(XN)x1	46，XN	Abnormal ultrasound
486	amniotic fluid	arr(13,18,21)x1,(XN)x1	46，XN	Abnormal ultrasound
941	amniotic fluid	arr(13,18,21)x1,(XN)x1	46，XN	High risk of serological screening
942	amniotic fluid	arr(13,18,21)x1,(XN)x1	46，XN	High risk of serological screening
943	amniotic fluid	arr(13,18,21)x1,(XN)x1	46，XN	High risk of serological screening
944	amniotic fluid	arr(13,18,21)x1,(XN)x1	46，XN	High risk of serological screening
945	amniotic fluid	arr(13,18,21)x1,(XN)x1	46，XN	High risk of serological screening
946	amniotic fluid	arr(13,18,21)x1,(XN)x1	46，XN	High risk of serological screening
947	amniotic fluid	arr(13,18,21)x1,(XN)x1	46，XN	High risk of serological screening
1082	amniotic fluid	arr(13,18,21)x1,(XN)x1	46，XN	Adverse pregnancy history
1400	amniotic fluid	arr(13,18,21)x2,(XN)x1	46，XN	High risk of serological screening，Abnormal ultrasound
1401	amniotic fluid	arr(13,18,21)x2,(XN)x1	46，XN	High risk of serological screening，Abnormal ultrasound
1402	amniotic fluid	arr(13,18,21)x2,(XN)x1	46，XN	High risk of serological screening，Abnormal ultrasound
1403	amniotic fluid	arr(X)x1-2,(Y)x0-1	46，XN	Abnormal ultrasound，Adverse pregnancy history
342	amniotic fluid	arr(13,18,21)x1,(XN)x1	46，XN	Advanced maternal age
343	amniotic fluid	arr(13,18,21)x1,(XN)x1	46，XN	Advanced maternal age
948	amniotic fluid	arr(13,18,21)x1,(XN)x1	46，XN	High risk of serological screening
949	amniotic fluid	arr(13,18,21)x1,(XN)x1	46，XN	High risk of serological screening
950	amniotic fluid	arr(13,18,21)x1,(XN)x1	46，XN	High risk of serological screening
951	amniotic fluid	arr(13,18,21)x1,(XN)x1	46，XN	High risk of serological screening
1083	amniotic fluid	arr(13,18,21)x1,(XN)x1	46，XN	Adverse pregnancy history
1084	amniotic fluid	arr(13,18,21)x1,(XN)x1	46，XN	Adverse pregnancy history
952	amniotic fluid	arr(13,18,21)x1,(XN)x1	46，XN	High risk of serological screening
953	amniotic fluid	arr(13,18,21)x1,(XN)x1	46，XN	High risk of serological screening
1085	amniotic fluid	arr(13,18,21)x1,(XN)x1	46，XN	Adverse pregnancy history
344	amniotic fluid	arr(X)x3	47,XXX	Advanced maternal age
345	amniotic fluid	arr(13,18,21)x1,(XN)x1	46，XN	Advanced maternal age
346	amniotic fluid	arr(13,18,21)x1,(XN)x1	46，XN	Advanced maternal age
347	amniotic fluid	arr(13,18,21)x1,(XN)x1	46，XN	Advanced maternal age
348	amniotic fluid	arr(13,18,21)x1,(XN)x1	46，XN	Advanced maternal age
349	amniotic fluid	arr(13)x3	47,XN，+13	Advanced maternal age
350	amniotic fluid	arr(13,18,21)x1,(XN)x1	46，XN	Advanced maternal age
954	amniotic fluid	arr(13,18,21)x1,(XN)x1	46，XN	High risk of serological screening
1086	amniotic fluid	arr(13,18,21)x1,(XN)x1	46，XN	Adverse pregnancy history
162	amniotic fluid	arr(Xp22.31)x1	46，XN	High risk of NIPT results
163	amniotic fluid	arr(21)x3	47,XN，+21	High risk of NIPT results
351	amniotic fluid	arr(13,18,21)x1,(XN)x1	46，XN	Advanced maternal age
955	amniotic fluid	arr(13,18,21)x1,(XN)x1	46，XN	High risk of serological screening
956	amniotic fluid	arr(13,18,21)x1,(XN)x1	46，XN	High risk of serological screening
957	amniotic fluid	arr(13,18,21)x1,(XN)x1	46，XN	High risk of serological screening
958	amniotic fluid	arr(13,18,21)x1,(XN)x1	46，XN	High risk of serological screening
959	amniotic fluid	arr(13,18,21)x1,(XN)x1	46，XN	High risk of serological screening
960	amniotic fluid	arr(Xp22.31)x3	46，XN	High risk of serological screening
1087	amniotic fluid	arr(13,18,21)x1,(XN)x1	46，XN	Adverse pregnancy history
1110	amniotic fluid	arr(13,18,21)x2,(XN)x1	46，XN	Adverse pregnancy history
352	amniotic fluid	arr(13,18,21)x1,(XN)x1	46，XN	Advanced maternal age
961	amniotic fluid	arr(13,18,21)x1,(XN)x1	46，XN	High risk of serological screening
962	amniotic fluid	arr(13,18,21)x1,(XN)x1	46，XN	High risk of serological screening
963	amniotic fluid	arr(13,18,21)x1,(XN)x1	46，XN	High risk of serological screening
964	amniotic fluid	arr(13,18,21)x1,(XN)x1	46，XN	High risk of serological screening
965	amniotic fluid	arr(13,18,21)x1,(XN)x1	46，XN	High risk of serological screening
1088	amniotic fluid	arr(13,18,21)x1,(XN)x1	46，XN	Adverse pregnancy history

## Sheet: High risk of NIPT results
	Samples	BoBs assay	Karyotype	High risk factors
1	amniotic fluid	arr(13,18)x2,(XN)x1	46，XN	High risk of NIPT results
2	amniotic fluid	arr(13,18,21)x2,(XN)x1	46，XN	High risk of NIPT results
3	amniotic fluid	arr(13,18,21)x2,(XN)x1	46，XN	High risk of NIPT results
4	amniotic fluid	arr(13,18,21)x2,(XN)x1	46，XN	High risk of NIPT results
5	amniotic fluid	arr(21)x3	47，XN，+21	High risk of NIPT results
6	amniotic fluid	arr(13,18,21)x2,(XN)x1	46，XN	High risk of NIPT results
7	amniotic fluid	arr(13,18,21)x2,(XN)x1	46，XN	High risk of NIPT results
8	amniotic fluid	arr(13,18,21)x2,(XN)x1	46，XN	High risk of NIPT results
9	amniotic fluid	arr(13,18,21)x2,(XN)x1	46，XN	High risk of NIPT results
10	amniotic fluid	arr(X)x2,(Y)x1	47，XXY	High risk of NIPT results
11	amniotic fluid	arr(13,18,21)x2,(XN)x1	46，XN	High risk of NIPT results
12	amniotic fluid	arr(13,18,21)x2,(XN)x1	46，XN	High risk of NIPT results
13	amniotic fluid	arr(21)x3	47，XN+21	High risk of NIPT results
14	amniotic fluid	arr(21)x3	47，XN+21	High risk of NIPT results
15	amniotic fluid	arr(21)x3	47，XN+21	High risk of NIPT results
16	amniotic fluid	arr(21)x3	47，XN+21	High risk of NIPT results
17	amniotic fluid	arr(18)x3	47，XN，+18	High risk of NIPT results
18	amniotic fluid	arr(13,18,21)x2,(XN)x1	46，XN	High risk of NIPT results
19	amniotic fluid	arr(13,18,21)x2,(XN)x1	46，XN	High risk of NIPT results
20	amniotic fluid	arr(13,18,21)x2,(XN)x1	46，XN	High risk of NIPT results
21	amniotic fluid	arr(21)x3	47，XN，+21	High risk of NIPT results
22	amniotic fluid	arr(21)x3	46，XN，rob(13:21)(q10:q10),+21	High risk of NIPT results
23	amniotic fluid	arr(13,18,21)x2,(XN)x1	46，XN	High risk of NIPT results
24	amniotic fluid	arr(13,18,21)x2,(XN)x1	46，XN	High risk of NIPT results
25	amniotic fluid	arr(13,18,21)x2,(XN)x1	46，XN	High risk of NIPT results
26	amniotic fluid	arr(13,18,21)x2,(XN)x1	46，XN	High risk of NIPT results
27	amniotic fluid	arr(21)x3	47，XN+21	High risk of NIPT results
28	amniotic fluid	arr(21)x3	47，XN+21	High risk of NIPT results
29	amniotic fluid	arr(13,18,21)x2,(XN)x1	46，XN	High risk of NIPT results
30	amniotic fluid	arr(13,18,21)x2,(XN)x1	46，XN	High risk of NIPT results
31	amniotic fluid	arr(21)x3	47，XN，+21	High risk of NIPT results
32	amniotic fluid	arr(13,18,21)x2,(XN)x1	46，XN	High risk of NIPT results
33	amniotic fluid	arr(X)x2,(Y)x1	47，XXY	High risk of NIPT results
34	amniotic fluid	arr(13,18,21)x2,(XN)x1	46，XN	High risk of NIPT results
35	amniotic fluid	arr(21)x3	47，XN，+21	High risk of NIPT results
36	amniotic fluid	arr(13,18,21)x2,(XN)x1	46，XN	High risk of NIPT results
37	amniotic fluid	arr(X)x2,(Y)x1	47，XXY	High risk of NIPT results
38	amniotic fluid	arr(13,18,21)x2,(XN)x1	46，XN	High risk of NIPT results
39	amniotic fluid	arr(13,18,21)x2,(XN)x1	46，XN	High risk of NIPT results
40	amniotic fluid	arr(13,18,21)x2,(XN)x1	46，XN	High risk of NIPT results
41	amniotic fluid	arr(13,18,21)x2,(XN)x1	46，XN	High risk of NIPT results
42	amniotic fluid	arr(13,18,21)x2,(XN)x1	46，XN	High risk of NIPT results
43	amniotic fluid	arr(13,18,21)x2,(XN)x1	46，XN	High risk of NIPT results
44	amniotic fluid	arr(13,18,21)x2,(XN)x1	46，XN	High risk of NIPT results
45	amniotic fluid	arr(X)x3	47，XXX	High risk of NIPT results
46	amniotic fluid	arr(21)x3	47，XN，+21	High risk of NIPT results
47	amniotic fluid	arr(13,18,21)x2,(XN)x1	46，XN	High risk of NIPT results
48	amniotic fluid	arr(13,18,21)x2,(XN)x1	46，XN	High risk of NIPT results
49	amniotic fluid	arr(21)x3	47，XN+21	High risk of NIPT results
50	amniotic fluid	arr(21)x3	47，XN+21	High risk of NIPT results
51	amniotic fluid	arr(13,18,21)x2,(XN)x1	46，XN	High risk of NIPT results
52	amniotic fluid	arr(13,18,21)x2,(XN)x1	46，XN	High risk of NIPT results
53	amniotic fluid	arr(13,18,21)x2,(XN)x1	46，XN	High risk of NIPT results
54	amniotic fluid	arr(13,18,21)x2,(XN)x1	46，XN	High risk of NIPT results
55	amniotic fluid	arr(21)x3	47，XN,+21	High risk of NIPT results
56	amniotic fluid	arr(X)x2,(Y)x1	47，XXY	High risk of NIPT results
57	amniotic fluid	arr(18)x3	47，XN，+18	High risk of NIPT results
58	amniotic fluid	arr(21)x3	46，XN，rob(14：12)(q10:q10),+21	High risk of NIPT results
59	amniotic fluid	arr(13,18,21)x2,(XN)x1	46，XN	High risk of NIPT results
60	amniotic fluid	arr(21)x3	47，XN，+21	High risk of NIPT results
61	amniotic fluid	arr(21)x3	47，XN,+21	High risk of NIPT results
62	amniotic fluid	arr(13,18,21)x2,(XN)x1	46，XN	High risk of NIPT results
63	amniotic fluid	arr(13,18,21)x2,(XN)x1	46，XN	High risk of NIPT results
64	amniotic fluid	arr(13,18,21)x2,(XN)x1	46，XN	High risk of NIPT results
65	amniotic fluid	arr(21)x3	47，XN，+21	High risk of NIPT results
66	amniotic fluid	arr(13,18,21)x2,(XN)x1	46，XN	High risk of NIPT results
67	amniotic fluid	arr(21)x3	47，XN+21	High risk of NIPT results
68	amniotic fluid	arr(13,18,21)x2,(XN)x1	46，XN	High risk of NIPT results
69	amniotic fluid	arr(13,18,21)x2,(XN)x1	46，XN	High risk of NIPT results
70	amniotic fluid	arr(13,18,21)x2,(XN)x1	46，XN	High risk of NIPT results
71	amniotic fluid	arr(X)x2,(Y)x2	48，XXYY	High risk of NIPT results
72	amniotic fluid	arr(21)x3	47，XN+21	High risk of NIPT results
73	amniotic fluid	arr(13,18,21)x2,(XN)x1	46，XN	High risk of NIPT results
74	amniotic fluid	arr(21)x3	47，XN+21	High risk of NIPT results
75	amniotic fluid	arr(13,18,21)x2,(XN)x1	46，XN	High risk of NIPT results
76	amniotic fluid	arr(13,18,21)x2,(XN)x1	46，XN	High risk of NIPT results
77	amniotic fluid	arr(13,18,21)x2,(XN)x1	46，XN	High risk of NIPT results
78	amniotic fluid	arr(13,18,21)x2,(XN)x1	46，XN	High risk of NIPT results
79	amniotic fluid	arr(X)x2,(Y)x1	47，XXY	High risk of NIPT results
80	amniotic fluid	arr(21)x3	47，XN+21	High risk of NIPT results
81	amniotic fluid	arr(13,18,21)x2,(XN)x1	46，XN	High risk of NIPT results
82	amniotic fluid	arr(21)x3	47，XN+21	High risk of NIPT results		F
83	amniotic fluid	arr(X)x2,(Y)x1	47，XXY	High risk of NIPT results
84	amniotic fluid	arr(13,18,21)x2,(XN)x1	46，XN	High risk of NIPT results
85	amniotic fluid	arr(13,18,21)x2,(XN)x1	46，XN	High risk of NIPT results
86	amniotic fluid	arr(13,18,21)x2,(XN)x1	46，XN	High risk of NIPT results
87	amniotic fluid	arr(13,18,21)x2,(XN)x1	46，XN	High risk of NIPT results
88	amniotic fluid	arr(21)x3	47，XN+21	High risk of NIPT results
89	amniotic fluid	arr(13,18,21)x2,(XN)x1	46，XN	High risk of NIPT results
90	amniotic fluid	arr(21)x3	47，XN+21	High risk of NIPT results			FF
91	amniotic fluid	arr(X)x2,(Y)x1	47,XXY	High risk of NIPT results
92	amniotic fluid	arr(21)x3	47，XN+21	High risk of NIPT results
93	amniotic fluid	arr(13,18,21)x2,(XN)x1	46，XN	High risk of NIPT results
94	amniotic fluid	arr(13,18,21)x2,(XN)x1	46，XN	High risk of NIPT results
95	amniotic fluid	arr(18)x3	47,XN,+18	High risk of NIPT results
96	amniotic fluid	arr(21)x3	47，XN+21	High risk of NIPT results
97	amniotic fluid	arr(13,18,21)x2,(XN)x1	46，XN	High risk of NIPT results
98	amniotic fluid	arr(13,18,21)x2,(XN)x1	46，XN	High risk of NIPT results
99	amniotic fluid	arr(13,18,21)x2,(XN)x1	46，XN	High risk of NIPT results
100	amniotic fluid	arr(13,18,21)x2,(XN)x1	46，XN	High risk of NIPT results
101	amniotic fluid	arr(X)x2,(Y)x1	47,XXY	High risk of NIPT results
102	amniotic fluid	arr(13,18,21)x2,(XN)x1	46，XN	High risk of NIPT results
103	amniotic fluid	arr(13,18,21)x2,(XN)x1	46，XN	High risk of NIPT results
104	amniotic fluid	arr(21)x3	47，XN+21	High risk of NIPT results
105	amniotic fluid	arr(13,18,21)x2,(XN)x1	46，XN	High risk of NIPT results
106	amniotic fluid	arr(21)x3	47，XN+21	High risk of NIPT results
107	amniotic fluid	arr(13,18,21)x2,(XN)x1	46，XN	High risk of NIPT results
108	amniotic fluid	arr(13,18,21)x2,(XN)x1	46，XN	High risk of NIPT results
109	amniotic fluid	arr(13,18,21)x2,(XN)x1	46，XN	High risk of NIPT results
110	amniotic fluid	arr(13,18,21)x2,(XN)x1	46，XN	High risk of NIPT results
111	amniotic fluid	arr(13,18,21)x2,(XN)x1	46，XN	High risk of NIPT results
112	amniotic fluid	arr(21)x3	47，XN+21	High risk of NIPT results
113	amniotic fluid	arr(13,18,21)x2,(XN)x1	46，XN	High risk of NIPT results
114	amniotic fluid	arr(13,18,21)x2,(XN)x1	46，XN	High risk of NIPT results
115	amniotic fluid	arr(Yq11.221q11.222)x2	46，XN	High risk of NIPT results
116	amniotic fluid	arr(21)x3	46,XN,rob(14；21）（q10；q10），+21	High risk of NIPT results
117	amniotic fluid	arr(13,18,21)x2,(XN)x1	46，XN	High risk of NIPT results
118	amniotic fluid	arr(13,18,21)x2,(XN)x1	46，XN	High risk of NIPT results
119	amniotic fluid	arr(13,18,21)x2,(XN)x1	46，XN	High risk of NIPT results
120	amniotic fluid	arr(21)x3	47，XN+21	High risk of NIPT results
121	amniotic fluid	arr(13,18,21)x2,(XN)x1	46，XN	High risk of NIPT results
122	amniotic fluid	arr(13,18,21)x2,(XN)x1	46，XN	High risk of NIPT results
123	amniotic fluid	arr(X)x2,(Y)x1	47，XXY	High risk of NIPT results
124	amniotic fluid	arr(13,18,21)x2,(XN)x1	46，XN	High risk of NIPT results
125	amniotic fluid	arr(21)x3	47，XN，+21	High risk of NIPT results
126	amniotic fluid	arr(X)x3	47，XXX	High risk of NIPT results
127	amniotic fluid	arr(21)x3	47，XN，+21	High risk of NIPT results
128	amniotic fluid	arr(13,18,21)x2,(XN)x1	46，XN	High risk of NIPT results
129	amniotic fluid	arr(21)x3	46，XN,rob(14:21)(q10；q10),+21	High risk of NIPT results
130	amniotic fluid	arr(18)x3	47，XN，+18	High risk of NIPT results
131	amniotic fluid	arr(21)x3	47，XN，+21	High risk of NIPT results
132	amniotic fluid	arr(X)x2,(Y)x1	47，XXY	High risk of NIPT results
133	amniotic fluid	arr(21)x3	47，XN，+21	High risk of NIPT results
134	amniotic fluid	arr(13,18,21)x2,(XN)x1	46，XN	High risk of NIPT results
135	amniotic fluid	arr(1-22)x2,(XN)x1	46，XN	High risk of NIPT results
136	amniotic fluid	arr(X)x2,(Y)x1	47，XXY	High risk of NIPT results
137	amniotic fluid	arr(13,18,21)x2,(XN)x1	46，XN	High risk of NIPT results
138	amniotic fluid	arr(13,18,21)x2,(XN)x1	46，XN	High risk of NIPT results
139	amniotic fluid	arr(21)x3	47，XN，+21	High risk of NIPT results
140	amniotic fluid	arr(21)x3	47，XN，inv（9）（p11；q13）+21	High risk of NIPT results
141	amniotic fluid	arr(Xq27.3)x1	46，XN	High risk of NIPT results
142	amniotic fluid	arr(13,18,21)x2,(XN)x1	46，XN	High risk of NIPT results
143	amniotic fluid	arr(13,18,21)x2,(XN)x1	46，XN	High risk of NIPT results
144	amniotic fluid	arr(X)x3	47,XXX	High risk of NIPT results
145	amniotic fluid	arr(21)x3	47，XN，+21	High risk of NIPT results
146	amniotic fluid	arr(13,18,21)x2,(XN)x1	46，XN	High risk of NIPT results
147	amniotic fluid	arr(13,18,21)x2,(XN)x1	46，XN	High risk of NIPT results
148	amniotic fluid	arr(X)x3	47,XXX	High risk of NIPT results
149	amniotic fluid	arr(21)x3	47，XN，+21	High risk of NIPT results
150	amniotic fluid	arr(21)x3	47，XN，+21	High risk of NIPT results
151	amniotic fluid	arr(13,18,21)x2,(XN)x1	46，XN	High risk of NIPT results
152	amniotic fluid	arr(1-22)x2,(XN)x1	46，XN	High risk of NIPT results
153	amniotic fluid	arr(13,18,21)x2,(XN)x1	46，XN	High risk of NIPT results
154	amniotic fluid	arr(13,18,21)x2,(XN)x1	46，XN	High risk of NIPT results
155	amniotic fluid	arr(1-22)x2,(XN)x1	46，XN	High risk of NIPT results
156	amniotic fluid	arr(13,18,21)x2,(XN)x1	46，XN	High risk of NIPT results
157	amniotic fluid	arr(X)x3	47，XXX	High risk of NIPT results
158	amniotic fluid	arr(13,18,21)x2,(XN)x1	46，XN	High risk of NIPT results
159	amniotic fluid	arr(13,18,21)x2,(XN)x1	46，XN	High risk of NIPT results
160	amniotic fluid	arr(13,18,21)x2,(XN)x1	46，XN	High risk of NIPT results
161	amniotic fluid	arr(13,18,21)x2,(XN)x1	46，XN	High risk of NIPT results
162	amniotic fluid	arr(Xp22.31)x1	46，XN	High risk of NIPT results
163	amniotic fluid	arr(21)x3	47,XN，+21	High risk of NIPT results

## Sheet: Advanced maternal age
	Samples	BoBs assay	Karyotype	High risk factors
1	amniotic fluid	arr(13,18,21)x1,(XN)x1	46，XN	Advanced maternal age
2	amniotic fluid	arr(13,18,21)x1,(XN)x1	46，XN	Advanced maternal age
3	amniotic fluid	arr(13,18,21)x1,(XN)x1	46，XN	Advanced maternal age
4	amniotic fluid	arr(13,18,21)x1,(XN)x1	46，XN	Advanced maternal age
5	amniotic fluid	arr(13,18,21)x1,(XN)x1	46，XN	Advanced maternal age
6	amniotic fluid	arr(13,18,21)x1,(XN)x1	46，XN	Advanced maternal age
7	amniotic fluid	arr(13,18,21)x1,(XN)x1	46，XN	Advanced maternal age
8	amniotic fluid	arr(13,18,21)x1,(XN)x1	46，XN	Advanced maternal age
9	amniotic fluid	arr(13,18,21)x1,(XN)x1	46，XN	Advanced maternal age
10	amniotic fluid	arr(13,18,21)x1,(XN)x1	46，XN	Advanced maternal age
11	amniotic fluid	arr(13,18,21)x1,(XN)x1	46，XN	Advanced maternal age
12	amniotic fluid	arr(13,18,21)x1,(XN)x1	46，XN	Advanced maternal age
13	amniotic fluid	arr(13,18,21)x1,(XN)x1	46，XN	Advanced maternal age
14	amniotic fluid	arr(21)x3	47，XN，+21	Advanced maternal age
15	amniotic fluid	arr(13,18,21)x1,(XN)x1	46，XN	Advanced maternal age
16	amniotic fluid	arr(13,18,21)x1,(XN)x1	46，XN	Advanced maternal age
17	amniotic fluid	arr(21)x3	47，XN，+21	Advanced maternal age
18	amniotic fluid	arr(13,18,21)x1,(XN)x1	46，XN	Advanced maternal age
19	amniotic fluid	arr(13,18,21)x1,(XN)x1	46，XN	Advanced maternal age
20	amniotic fluid	arr(13,18,21)x1,(XN)x1	46，XN	Advanced maternal age
21	amniotic fluid	arr(18)x3	47，XN，+18	Advanced maternal age
22	amniotic fluid	arr(13,18,21)x1,(XN)x1	46，XN	Advanced maternal age
23	amniotic fluid	arr(13,18,21)x1,(XN)x1	46，XN	Advanced maternal age
24	amniotic fluid	arr(13,18,21)x1,(XN)x1	46，XN	Advanced maternal age
25	amniotic fluid	arr(13,18,21)x1,(XN)x1	46，XN	Advanced maternal age
26	amniotic fluid	arr(13,18,21)x1,(XN)x1	46，XN	Advanced maternal age
27	amniotic fluid	arr(13,18,21)x1,(XN)x1	46，XN	Advanced maternal age
28	amniotic fluid	arr(13,18,21)x1,(XN)x1	46，XN	Advanced maternal age
29	amniotic fluid	arr(13,18,21)x1,(XN)x1	46，XN	Advanced maternal age
30	amniotic fluid	arr(13,18,21)x1,(XN)x1	46，XN	Advanced maternal age
31	amniotic fluid	arr(13,18,21)x1,(XN)x1	46，XN	Advanced maternal age
32	amniotic fluid	arr(13,18,21)x1,(XN)x1	46，XN	Advanced maternal age
33	amniotic fluid	arr(13,18,21)x1,(XN)x1	46，XN	Advanced maternal age
34	amniotic fluid	arr(13,18,21)x1,(XN)x1	46，XN	Advanced maternal age
35	amniotic fluid	arr(13,18,21)x1,(XN)x1	46，XN	Advanced maternal age
36	amniotic fluid	arr(13,18,21)x1,(XN)x1	46，XN	Advanced maternal age
37	amniotic fluid	arr(18)x3	47，XN+18	Advanced maternal age
38	amniotic fluid	arr(13,18,21)x1,(XN)x1	46，XN	Advanced maternal age
39	amniotic fluid	arr(13,18,21)x1,(XN)x1	46，XN	Advanced maternal age
40	amniotic fluid	arr(13,18,21)x1,(XN)x1	46，XN	Advanced maternal age
41	amniotic fluid	arr(13,18,21)x1,(XN)x1	46，XN	Advanced maternal age
42	amniotic fluid	arr(13,18,21)x1,(XN)x1	46，XN	Advanced maternal age
43	amniotic fluid	arr(13,18,21)x1,(XN)x1	46，XN	Advanced maternal age
44	amniotic fluid	arr(13,18,21)x1,(XN)x1	46，XN	Advanced maternal age
45	amniotic fluid	arr(13,18,21)x1,(XN)x1	46，XN	Advanced maternal age
46	amniotic fluid	arr(13,18,21)x1,(XN)x1	46，XN	Advanced maternal age
47	amniotic fluid	arr(13,18,21)x1,(XN)x1	46，XN	Advanced maternal age
48	amniotic fluid	arr(13,18,21)x1,(XN)x1	46，XN	Advanced maternal age
49	amniotic fluid	arr(13,18,21)x1,(XN)x1	46，XN	Advanced maternal age
50	amniotic fluid	arr(13,18,21)x1,(XN)x1	46，XN	Advanced maternal age
51	amniotic fluid	arr(13,18,21)x1,(XN)x1	46，XN	Advanced maternal age
52	amniotic fluid	arr(13,18,21)x1,(XN)x1	46，XN	Advanced maternal age
53	amniotic fluid	arr(13,18,21)x1,(XN)x1	46，XN	Advanced maternal age
54	amniotic fluid	arr(13,18,21)x1,(XN)x1	46，XN	Advanced maternal age
55	amniotic fluid	arr(13,18,21)x1,(XN)x1	46，XN	Advanced maternal age
56	amniotic fluid	arr(13,18,21)x1,(XN)x1	46，XN	Advanced maternal age
57	amniotic fluid	arr(13,18,21)x1,(XN)x1	46，XN	Advanced maternal age
58	amniotic fluid	arr(13,18,21)x1,(XN)x1	46，XN	Advanced maternal age
59	amniotic fluid	arr(13,18,21)x1,(XN)x1	46，XN	Advanced maternal age
60	amniotic fluid	arr(13,18,21)x1,(XN)x1	46，XN	Advanced maternal age
61	amniotic fluid	arr(13,18,21)x1,(XN)x1	46，XN	Advanced maternal age
62	amniotic fluid	arr(13,18,21)x1,(XN)x1	46，XN	Advanced maternal age
63	amniotic fluid	arr(13,18,21)x1,(XN)x1	46，XN	Advanced maternal age
64	amniotic fluid	arr(13,18,21)x1,(XN)x1	46，XN	Advanced maternal age
65	amniotic fluid	arr(13,18,21)x1,(XN)x1	46，XN	Advanced maternal age
66	amniotic fluid	arr(13,18,21)x1,(XN)x1	46，XN	Advanced maternal age
67	amniotic fluid	arr(13,18,21)x1,(XN)x1	46，XN	Advanced maternal age
68	amniotic fluid	arr(13,18,21)x1,(XN)x1	46，XN	Advanced maternal age
69	amniotic fluid	arr(13,18,21)x1,(XN)x1	46，XN	Advanced maternal age
70	amniotic fluid	arr(13,18,21)x1,(XN)x1	46，X，inv（Y）（p11.1q11.2)	Advanced maternal age
71	amniotic fluid	arr(13,18,21)x1,(XN)x1	46，XN	Advanced maternal age
72	amniotic fluid	arr(13,18,21)x1,(XN)x1	46，XN	Advanced maternal age
73	amniotic fluid	arr(13,18,21)x1,(XN)x1	46，XN	Advanced maternal age
74	amniotic fluid	arr(13,18,21)x1,(XN)x1	46，XN	Advanced maternal age
75	amniotic fluid	arr(13,18,21)x1,(XN)x1	46，XN	Advanced maternal age
76	amniotic fluid	arr(13,18,21)x1,(XN)x1	46，XN	Advanced maternal age
77	amniotic fluid	arr(13,18,21)x1,(XN)x1	46，XN	Advanced maternal age
78	amniotic fluid	arr(13,18,21)x1,(XN)x1	46，XN	Advanced maternal age
79	amniotic fluid	arr(13,18,21)x1,(XN)x1	46，XN，inv（9）（p11；q13）	Advanced maternal age
80	amniotic fluid	arr(13,18,21)x1,(XN)x1	46，XN	Advanced maternal age
81	amniotic fluid	arr(13,18,21)x1,(XN)x1	46，XN	Advanced maternal age
82	amniotic fluid	arr(13,18,21)x1,(XN)x1	46，XN	Advanced maternal age
83	amniotic fluid	arr(13,18,21)x1,(XN)x1	46，XN	Advanced maternal age
84	amniotic fluid	arr(13,18,21)x1,(XN)x1	46，XN	Advanced maternal age
85	amniotic fluid	arr(13,18,21)x1,(XN)x1	46，XN	Advanced maternal age
86	amniotic fluid	arr(13,18,21)x1,(XN)x1	46，XN	Advanced maternal age
87	amniotic fluid	arr(13,18,21)x1,(XN)x1	46，XN	Advanced maternal age
88	amniotic fluid	arr(13,18,21)x1,(XN)x1	46，XN	Advanced maternal age
89	amniotic fluid	arr(13,18,21)x1,(XN)x1	46，XN	Advanced maternal age
90	amniotic fluid	arr(13,18,21)x1,(XN)x1	46，XN	Advanced maternal age
91	amniotic fluid	arr(13,18,21)x1,(XN)x1	46，XN	Advanced maternal age
92	amniotic fluid	arr(13,18,21)x1,(XN)x1	46，XN	Advanced maternal age
93	amniotic fluid	arr(13,18,21)x1,(XN)x1	46，XN	Advanced maternal age
94	amniotic fluid	arr(13,18,21)x1,(XN)x1	46，XN	Advanced maternal age
95	amniotic fluid	arr(13,18,21)x1,(XN)x1	46，XN	Advanced maternal age
96	amniotic fluid	arr(13,18,21)x1,(XN)x1	46，XN	Advanced maternal age
97	amniotic fluid	arr(13,18,21)x1,(XN)x1	46，XN	Advanced maternal age
98	amniotic fluid	arr(13,18,21)x1,(XN)x1	46，XN	Advanced maternal age
99	amniotic fluid	arr(13,18,21)x1,(XN)x1	46，XN	Advanced maternal age
100	amniotic fluid	arr(13,18,21)x1,(XN)x1	46，XN	Advanced maternal age
101	amniotic fluid	arr(13,18,21)x1,(XN)x1	46，XN	Advanced maternal age
102	amniotic fluid	arr(13,18,21)x1,(XN)x1	46，XN	Advanced maternal age
103	amniotic fluid	arr(13,18,21)x1,(XN)x1	46，XN	Advanced maternal age
104	amniotic fluid	arr(13,18,21)x1,(XN)x1	46，XN	Advanced maternal age
105	amniotic fluid	arr(13,18,21)x1,(XN)x1	46，XN	Advanced maternal age
106	amniotic fluid	arr(13,18,21)x1,(XN)x1	46，XN	Advanced maternal age
107	amniotic fluid	arr(13,18,21)x1,(XN)x1	46，XN	Advanced maternal age
108	amniotic fluid	arr(13,18,21)x1,(XN)x1	46，XN	Advanced maternal age
109	amniotic fluid	arr(13,18,21)x1,(XN)x1	46，XN	Advanced maternal age
110	amniotic fluid	arr(13,18,21)x1,(XN)x1	46，XN	Advanced maternal age
111	amniotic fluid	arr(13,18,21)x1,(XN)x1	46，XN	Advanced maternal age
112	amniotic fluid	arr(13,18,21)x1,(XN)x1	46，XN	Advanced maternal age
113	amniotic fluid	arr(13,18,21)x1,(XN)x1	46，XN	Advanced maternal age
114	amniotic fluid	arr(13,18,21)x1,(XN)x1	46，XN	Advanced maternal age
115	amniotic fluid	arr(13,18,21)x1,(XN)x1	46，XN	Advanced maternal age
116	amniotic fluid	arr(13,18,21)x1,(XN)x1	46，XN	Advanced maternal age
117	amniotic fluid	arr(13,18,21)x1,(XN)x1	46，XN	Advanced maternal age
118	amniotic fluid	arr(13,18,21)x1,(XN)x1	46，XN	Advanced maternal age
119	amniotic fluid	arr(13,18,21)x1,(XN)x1	46，XN	Advanced maternal age
120	amniotic fluid	arr(13,18,21)x1,(XN)x1	46，XN	Advanced maternal age
121	amniotic fluid	arr(13,18,21)x1,(XN)x1	46，XN	Advanced maternal age
122	amniotic fluid	arr(13,18,21)x1,(XN)x1	46，XN	Advanced maternal age
123	amniotic fluid	arr(13,18,21)x1,(XN)x1	46，XN	Advanced maternal age
124	amniotic fluid	arr(13,18,21)x1,(XN)x1	46，XN	Advanced maternal age
125	amniotic fluid	arr(13,18,21)x1,(XN)x1	46，XN	Advanced maternal age
126	amniotic fluid	arr(13,18,21)x1,(XN)x1	46，XN	Advanced maternal age
127	amniotic fluid	arr(13,18,21)x1,(XN)x1	46，XN	Advanced maternal age
128	amniotic fluid	arr(13,18,21)x1,(XN)x1	46，XN	Advanced maternal age
129	amniotic fluid	arr(Xp22.31)x3	46，XN	Advanced maternal age
130	amniotic fluid	arr(13,18,21)x1,(XN)x1	46，XN	Advanced maternal age
131	amniotic fluid	arr(13,18,21)x1,(XN)x1	46，XN	Advanced maternal age
132	amniotic fluid	arr(13,18,21)x1,(XN)x1	46，XN	Advanced maternal age
133	amniotic fluid	arr(13,18,21)x1,(XN)x1	46，XN	Advanced maternal age
134	amniotic fluid	arr(13,18,21)x1,(XN)x1	46，XN	Advanced maternal age
135	amniotic fluid	arr(13,18,21)x1,(XN)x1	46，XN	Advanced maternal age
136	amniotic fluid	arr(13,18,21)x1,(XN)x1	46，XN	Advanced maternal age
137	amniotic fluid	arr(13,18,21)x1,(XN)x1	46，XN	Advanced maternal age
138	amniotic fluid	arr(13,18,21)x1,(XN)x1	46，XN	Advanced maternal age
139	amniotic fluid	arr(13,18,21)x1,(XN)x1	46，XN	Advanced maternal age
140	amniotic fluid	arr(13,18,21)x1,(XN)x1	46，XN	Advanced maternal age
141	amniotic fluid	arr(13,18,21)x1,(XN)x1	46，XN	Advanced maternal age
142	amniotic fluid	arr(13,18,21)x1,(XN)x1	46，XN	Advanced maternal age
143	amniotic fluid	arr(13,18,21)x1,(XN)x1	46，XN	Advanced maternal age
144	amniotic fluid	arr(1-22)x2,(XN)x1	46，XN	Advanced maternal age
145	amniotic fluid	arr(1-22)x2,(XN)x1	46，XN	Advanced maternal age
146	amniotic fluid	arr(1-22)x2,(XN)x1	46，XN	Advanced maternal age
147	amniotic fluid	arr(13,18,21)x1,(XN)x1	46，XN	Advanced maternal age
148	amniotic fluid	arr(13,18,21)x1,(XN)x1	46，XN	Advanced maternal age
149	amniotic fluid	arr(13,18,21)x1,(XN)x1	46，XN	Advanced maternal age
150	amniotic fluid	arr(13,18,21)x1,(XN)x1	46，XN	Advanced maternal age
151	amniotic fluid	arr(13,18,21)x1,(XN)x1	46，XN	Advanced maternal age
152	amniotic fluid	arr(13,18,21)x1,(XN)x1	46，XN	Advanced maternal age
153	amniotic fluid	arr(13,18,21)x1,(XN)x1	46，XN	Advanced maternal age
154	amniotic fluid	arr(13,18,21)x1,(XN)x1	46，XN	Advanced maternal age
155	amniotic fluid	arr(13,18,21)x1,(XN)x1	46，XN	Advanced maternal age
156	amniotic fluid	arr(13,18,21)x1,(XN)x1	46，XN	Advanced maternal age
157	amniotic fluid	arr(13,18,21)x1,(XN)x1	46，XN	Advanced maternal age
158	amniotic fluid	arr(13,18,21)x1,(XN)x1	46，XN	Advanced maternal age
159	amniotic fluid	arr(13,18,21)x1,(XN)x1	46，XN	Advanced maternal age
160	amniotic fluid	arr(13,18,21)x1,(XN)x1	46，XN	Advanced maternal age
161	amniotic fluid	arr(13,18,21)x1,(XN)x1	46，XN	Advanced maternal age
162	amniotic fluid	arr(13,18,21)x1,(XN)x1	46，XN	Advanced maternal age
163	amniotic fluid	arr(13,18,21)x1,(XN)x1	46，XN	Advanced maternal age
164	amniotic fluid	arr(13,18,21)x1,(XN)x1	46，XN	Advanced maternal age
165	amniotic fluid	arr(Yq11.221q11.222)x2	46，XN	Advanced maternal age
166	amniotic fluid	arr(13,18,21)x1,(XN)x1	46，XN	Advanced maternal age
167	amniotic fluid	arr(13,18,21)x1,(XN)x1	46，XN	Advanced maternal age
168	amniotic fluid	arr(13,18,21)x1,(XN)x1	46，XN	Advanced maternal age
169	amniotic fluid	arr(Yp11.2)x2	46，XN	Advanced maternal age
170	amniotic fluid	arr(13,18,21)x1,(XN)x1	46，XN	Advanced maternal age
171	amniotic fluid	arr(13,18,21)x1,(XN)x1	46，XN	Advanced maternal age
172	amniotic fluid	arr(13,18,21)x1,(XN)x1	46，XN	Advanced maternal age
173	amniotic fluid	arr(13,18,21)x1,(XN)x1	46，XN	Advanced maternal age
174	amniotic fluid	arr(13,18,21)x1,(XN)x1	46，XN	Advanced maternal age
175	amniotic fluid	arr(13,18,21)x1,(XN)x1	46，XN	Advanced maternal age
176	amniotic fluid	arr(13,18,21)x1,(XN)x1	46，XN	Advanced maternal age
177	amniotic fluid	arr(13,18,21)x1,(XN)x1	46，XN	Advanced maternal age
178	amniotic fluid	arr(13,18,21)x1,(XN)x1	46，XN	Advanced maternal age
179	amniotic fluid	arr(13,18,21)x1,(XN)x1	46，XN	Advanced maternal age
180	amniotic fluid	arr(13,18,21)x1,(XN)x1	46，XN	Advanced maternal age
181	amniotic fluid	arr(X)x3	47,XXX	Advanced maternal age
182	amniotic fluid	arr(13,18,21)x1,(XN)x1	46，XN	Advanced maternal age
183	amniotic fluid	arr(13,18,21)x1,(XN)x1	46，XN	Advanced maternal age
184	amniotic fluid	arr(13,18,21)x1,(XN)x1	46，XN	Advanced maternal age
185	amniotic fluid	arr(13,18,21)x1,(XN)x1	46，XN	Advanced maternal age
186	amniotic fluid	arr(13)x3	47,XN，+13	Advanced maternal age
187	amniotic fluid	arr(13,18,21)x1,(XN)x1	46，XN	Advanced maternal age
188	amniotic fluid	arr(13,18,21)x1,(XN)x1	46，XN	Advanced maternal age
189	amniotic fluid	arr(13,18,21)x1,(XN)x1	46，XN	Advanced maternal age
190	amniotic fluid	arr(13,18,21)x2,(XN)x1	46，XN，inv（9）（p11；q13）	Advanced maternal age

## Sheet: Abnormal ultrasound
	Samples	BoBs assay	karyotype	High risk factors
1	amniotic fluid	arr(13,18,21)x1,(XN)x1	46，XN	Abnormal ultrasound
2	amniotic fluid	arr(13,18,21)x1,(XN)x1	46，XN	Abnormal ultrasound
3	amniotic fluid	arr(13,18,21)x1,(XN)x1	46，XN	Abnormal ultrasound
4	amniotic fluid	arr(13,18,21)x1,(XN)x1	46，XN	Abnormal ultrasound
5	amniotic fluid	arr(13,18,21)x1,(XN)x1	46，XN	Abnormal ultrasound
6	amniotic fluid	arr(13,18,21)x1,(XN)x1	46，XN	Abnormal ultrasound
7	amniotic fluid	arr(13,18,21)x1,(XN)x1	46，XN	Abnormal ultrasound
8	amniotic fluid	arr(X)x1	45，X	Abnormal ultrasound
9	amniotic fluid	arr(13,18,21)x1,(XN)x1	46，XN	Abnormal ultrasound
10	amniotic fluid	arr(13,18,21)x1,(XN)x1	46，XN	Abnormal ultrasound
11	amniotic fluid	arr(13,18,21)x1,(XN)x1	46，XN	Abnormal ultrasound
12	amniotic fluid	arr(13,18,21)x1,(XN)x1	46，XN	Abnormal ultrasound
13	amniotic fluid	arr(13,18,21)x1,(XN)x1	46，XN	Abnormal ultrasound
14	amniotic fluid	arr(18)x3	47，XN，+18	Abnormal ultrasound
15	amniotic fluid	arr(21)x3	47，XN，+21	Abnormal ultrasound
16	amniotic fluid	arr(13,18,21)x1,(XN)x1	46，XN	Abnormal ultrasound
17	amniotic fluid	arr(13,18,21)x1,(XN)x1	46，XN	Abnormal ultrasound
18	amniotic fluid	arr(13,18,21)x1,(XN)x1	46，XN	Abnormal ultrasound
19	amniotic fluid	arr(13,18,21)x1,(XN)x1	46，XN	Abnormal ultrasound
20	amniotic fluid	arr(13,18,21)x1,(XN)x1	46，XN	Abnormal ultrasound
21	amniotic fluid	arr(13,18,21)x1,(XN)x1	46，X，inv（Y）（p11.1q11.22)	Abnormal ultrasound
22	amniotic fluid	arr(13,18,21)x1,(XN)x1	46，XN	Abnormal ultrasound
23	amniotic fluid	arr(13,18,21)x1,(XN)x1	46，XN	Abnormal ultrasound
24	amniotic fluid	arr(13,18,21)x1,(XN)x1	46，XN	Abnormal ultrasound
25	amniotic fluid	arr(13,18,21)x1,(XN)x1	46，XN	Abnormal ultrasound
26	amniotic fluid	arr(13,18,21)x1,(XN)x1	46，XN	Abnormal ultrasound
27	amniotic fluid	arr(13,18,21)x1,(XN)x1	46，XN	Abnormal ultrasound
28	amniotic fluid	arr(13,18,21)x1,(XN)x1	46，XN	Abnormal ultrasound
29	amniotic fluid	arr(13,18,21)x1,(XN)x1	46，XN	Abnormal ultrasound
30	amniotic fluid	arr(13,18,21)x1,(XN)x1	46，XN	Abnormal ultrasound
31	amniotic fluid	arr(13,18,21)x1,(XN)x1	46，XN	Abnormal ultrasound
32	amniotic fluid	arr(1-22,X)x2	46，XN	Abnormal ultrasound
33	amniotic fluid	arr(13,18,21)x1,(XN)x1	46，XN	Abnormal ultrasound
34	amniotic fluid	arr(13,18,21)x1,(XN)x1	46，XN	Abnormal ultrasound
35	amniotic fluid	arr(13,18,21)x1,(XN)x1	46，XN	Abnormal ultrasound
36	amniotic fluid	arr(13,18,21)x1,(XN)x1	46，XN	Abnormal ultrasound
37	amniotic fluid	arr(13,18,21)x1,(XN)x1	46，XN	Abnormal ultrasound
38	amniotic fluid	arr(13,18,21)x1,(XN)x1	46，XN	Abnormal ultrasound
39	amniotic fluid	arr(13,18,21)x1,(XN)x1	46，XN	Abnormal ultrasound
40	amniotic fluid	arr(13,18,21)x1,(XN)x1	46，XN	Abnormal ultrasound
41	amniotic fluid	arr(13,18,21)x1,(XN)x1	46，XN	Abnormal ultrasound
42	amniotic fluid	arr(13,18,21)x1,(XN)x1	46，XN	Abnormal ultrasound
43	amniotic fluid	arr(13,18,21)x1,(XN)x1	46，XN	Abnormal ultrasound
44	amniotic fluid	arr(13)x3	47，XN，+13	Abnormal ultrasound
45	amniotic fluid	arr(13,18,21)x1,(XN)x1	46，XN	Abnormal ultrasound
46	amniotic fluid	arr(18)x3	47，XN，+18	Abnormal ultrasound
47	amniotic fluid	arr(13,18,21)x1,(XN)x1	46，XN	Abnormal ultrasound
48	amniotic fluid	arr(13,18,21)x1,(XN)x1	46，XN	Abnormal ultrasound
49	amniotic fluid	arr(13,18,21)x1,(XN)x1	46，XN	Abnormal ultrasound
50	amniotic fluid	arr(13,18,21)x1,(XN)x1	46，XN	Abnormal ultrasound
51	amniotic fluid	arr(13,18,21)x1,(XN)x1	46，XN	Abnormal ultrasound
52	amniotic fluid	arr(13,18,21)x1,(XN)x1	46，XN	Abnormal ultrasound
53	amniotic fluid	arr(13,18,21)x1,(XN)x1	46，XN	Abnormal ultrasound
54	amniotic fluid	arr(21)x3	47，XN，+21	Abnormal ultrasound
55	amniotic fluid	arr(13,18,21)x1,(XN)x1	46，XN	Abnormal ultrasound
56	amniotic fluid	arr(13,18,21)x1,(XN)x1	46，XN	Abnormal ultrasound
57	amniotic fluid	arr(13,18,21)x1,(XN)x1	46，XN	Abnormal ultrasound
58	amniotic fluid	arr(13,18,21)x1,(XN)x1	46，XN	Abnormal ultrasound
59	amniotic fluid	arr(13,18,21)x1,(XN)x1	46，XN	Abnormal ultrasound
60	amniotic fluid	arr(13,18,21)x1,(XN)x1	46，XN	Abnormal ultrasound
61	amniotic fluid	arr(13,18,21)x1,(XN)x1	46，XN	Abnormal ultrasound
62	amniotic fluid	arr(13,18,21)x1,(XN)x1	46，XN	Abnormal ultrasound
63	amniotic fluid	arr(13,18,21)x1,(XN)x1	46，XN	Abnormal ultrasound
64	amniotic fluid	arr(13,18,21)x1,(XN)x1	46，XN	Abnormal ultrasound
65	amniotic fluid	arr(13,18,21)x1,(XN)x1	46，XN	Abnormal ultrasound
66	amniotic fluid	arr(13,18,21)x1,(XN)x1	46，XN	Abnormal ultrasound
67	amniotic fluid	arr(13,18,21)x1,(XN)x1	46，XN	Abnormal ultrasound
68	amniotic fluid	arr(13,18,21)x1,(XN)x1	46，XN	Abnormal ultrasound
69	amniotic fluid	arr(13,18,21)x1,(XN)x1	46，XN	Abnormal ultrasound
70	amniotic fluid	arr(13,18,21)x1,(XN)x1	46，XN	Abnormal ultrasound
71	amniotic fluid	arr(13,18,21)x1,(XN)x1	46，XN	Abnormal ultrasound
72	amniotic fluid	arr(13,18,21)x1,(XN)x1	46，XN	Abnormal ultrasound
73	amniotic fluid	arr(Xp22.31)x2	46，XN	Abnormal ultrasound
74	amniotic fluid	arr(13,18,21)x1,(XN)x1	46，XN	Abnormal ultrasound
75	amniotic fluid	arr(13,18,21)x1,(XN)x1	46，XN	Abnormal ultrasound
76	amniotic fluid	arr(13,18,21)x1,(XN)x1	46，XN	Abnormal ultrasound
77	amniotic fluid	arr(13,18,21)x1,(XN)x1	46，XN	Abnormal ultrasound
78	amniotic fluid	arr(13,18,21)x1,(XN)x1	46，XN	Abnormal ultrasound
79	amniotic fluid	arr(13,18,21)x1,(XN)x1	46，XN	Abnormal ultrasound
80	amniotic fluid	arr(21)x3	47，XN+21	Abnormal ultrasound
81	amniotic fluid	arr(13,18,21)x1,(XN)x1	46，XN	Abnormal ultrasound
82	amniotic fluid	arr(Xp22.31)x3	46，XN	Abnormal ultrasound
83	amniotic fluid	arr(13,18,21)x1,(XN)x1	46，XN，15ps+	Abnormal ultrasound
84	amniotic fluid	arr(13,18,21)x1,(XN)x1	46，XN	Abnormal ultrasound
85	amniotic fluid	arr(21)x3	47，XN+21	Abnormal ultrasound
86	amniotic fluid	arr(13,18,21)x1,(XN)x1	46，XN	Abnormal ultrasound
87	amniotic fluid	arr(13,18,21)x1,(XN)x1	46，XN	Abnormal ultrasound
88	amniotic fluid	arr(13,18,21)x1,(XN)x1	46，XN	Abnormal ultrasound
89	amniotic fluid	arr(13,18,21)x1,(XN)x1	46，XN	Abnormal ultrasound
90	amniotic fluid	arr(13,18,21)x1,(XN)x1	46，XN	Abnormal ultrasound
91	amniotic fluid	arr(13,18,21)x1,(XN)x1	46，XN	Abnormal ultrasound
92	amniotic fluid	arr(13,18,21)x1,(XN)x1	46，XN	Abnormal ultrasound
93	amniotic fluid	arr(13,18,21)x1,(XN)x1	46，XN	Abnormal ultrasound
94	amniotic fluid	arr(13,18,21)x2,(XN)x1	46，XN	Abnormal ultrasound
95	amniotic fluid	arr(13,18,21)x1,(XN)x1	46，XN	Abnormal ultrasound
96	amniotic fluid	arr(13,18,21)x1,(XN)x1	46，XN	Abnormal ultrasound
97	amniotic fluid	arr(13,18,21)x1,(XN)x1	46，XN	Abnormal ultrasound
98	amniotic fluid	arr(13,18,21)x1,(XN)x1	46，XN	Abnormal ultrasound
99	amniotic fluid	arr(13,18,21)x1,(XN)x1	46，XN	Abnormal ultrasound
100	amniotic fluid	arr(13,18,21)x1,(XN)x1	46，XN	Abnormal ultrasound
101	amniotic fluid	arr(13,18,21)x1,(XN)x1	46，XN	Abnormal ultrasound
102	amniotic fluid	arr(13,18,21)x1,(XN)x1	46，XN	Abnormal ultrasound
103	amniotic fluid	arr(13,18,21)x1,(XN)x1	46，XN	Abnormal ultrasound
104	amniotic fluid	arr(13,18,21)x1,(XN)x1	46，XN	Abnormal ultrasound
105	amniotic fluid	arr(13,18,21)x1,(XN)x1	46，XN	Abnormal ultrasound
106	amniotic fluid	arr(13,18,21)x1,(XN)x1	46，XN	Abnormal ultrasound
107	amniotic fluid	arr(13,18,21)x1,(XN)x1	46，XN	Abnormal ultrasound
108	amniotic fluid	arr(13,18,21)x1,(XN)x1	46，XN	Abnormal ultrasound
109	amniotic fluid	arr(13,18,21)x1,(XN)x1	46，XN	Abnormal ultrasound
110	amniotic fluid	arr(13,18,21)x1,(XN)x1	46，XN	Abnormal ultrasound
111	amniotic fluid	arr(13,18,21)x1,(XN)x1	46，XN	Abnormal ultrasound
112	amniotic fluid	arr(Xp22.31)x3	46，XN	Abnormal ultrasound
113	amniotic fluid	arr(13,18,21)x1,(XN)x1	46，XN	Abnormal ultrasound
114	amniotic fluid	arr(13,18,21)x1,(XN)x1	46，XN	Abnormal ultrasound
115	amniotic fluid	arr(13,18,21)x1,(XN)x1	46,XN,inv(9)(p11；q13)	Abnormal ultrasound
116	amniotic fluid	arr(13,18,21)x1,(XN)x1	46，XN	Abnormal ultrasound
117	amniotic fluid	arr(13,18,21)x1,(XN)x1	46，XN	Abnormal ultrasound
118	amniotic fluid	arr(13,18,21)x1,(XN)x1	46，XN	Abnormal ultrasound
119	amniotic fluid	arr(13,18,21)x1,(XN)x1	46，XN	Abnormal ultrasound
120	amniotic fluid	arr(13,18,21)x1,(XN)x1	46，XN	Abnormal ultrasound
121	amniotic fluid	arr(13,18,21)x1,(XN)x1	46，XN	Abnormal ultrasound
122	amniotic fluid	arr(13,18,21)x1,(XN)x1	46，XN	Abnormal ultrasound
123	amniotic fluid	arr(13,18,21)x1,(XN)x1	46,XN,inv(9)(p11;q13)	Abnormal ultrasound
124	amniotic fluid	arr(13,18,21)x1,(XN)x1	46，XN	Abnormal ultrasound
125	amniotic fluid	arr(13,18,21)x1,(XN)x1	46，XN	Abnormal ultrasound
126	amniotic fluid	arr(13,18,21)x1,(XN)x1	46，XN	Abnormal ultrasound
127	amniotic fluid	arr[hg19] 5p13.3p13.2(33,486,926-34,167,786)x1	46，XN	Abnormal ultrasound
128	amniotic fluid	arr(Xp22.31)x0	46，XN	Abnormal ultrasound
129	amniotic fluid	arr(13,18,21)x1,(XN)x1	46，XN	Abnormal ultrasound
130	amniotic fluid	arr(13,18,21)x1,(XN)x1	46，XN	Abnormal ultrasound
131	amniotic fluid	arr(13,18,21)x1,(XN)x1	46，XN，inv（9）（p11;q13)	Abnormal ultrasound
132	amniotic fluid	arr(13,18,21)x1,(XN)x1	46，XN	Abnormal ultrasound
133	amniotic fluid	arr(13,18,21)x1,(XN)x1	46，XN	Abnormal ultrasound
134	amniotic fluid	arr(13,18,21)x2,(XN)x1,(22q11.2)x1	46，XN	Abnormal ultrasound

## Sheet: High risk of serological screen
序号	Samples	BoBs assay	karyotype	High risk factors
1	amniotic fluid	arr(13,18,21)x1,(XN)x1	46，XN	High risk of serological screening
2	amniotic fluid	arr(13,18,21)x1,(XN)x1	46，XN	High risk of serological screening
3	amniotic fluid	arr(21)x3	47，XN，+21	High risk of serological screening
4	amniotic fluid	arr(13,18,21)x1,(XN)x1	46，XN	High risk of serological screening
5	amniotic fluid	arr(13,18,21)x1,(XN)x1	46，XN	High risk of serological screening
6	amniotic fluid	arr(13,18,21)x1,(XN)x1	46，XN	High risk of serological screening
7	amniotic fluid	arr(13,18,21)x1,(XN)x1	46，XN	High risk of serological screening
8	amniotic fluid	arr(13,18,21)x1,(XN)x1	46，XN	High risk of serological screening
9	amniotic fluid	arr(13,18,21)x1,(XN)x1	46，XN	High risk of serological screening
10	amniotic fluid	arr(13,18,21)x1,(XN)x1	46，XN	High risk of serological screening
11	amniotic fluid	arr(13,18,21)x1,(XN)x1	46，XN	High risk of serological screening
12	amniotic fluid	arr(13,18,21)x1,(XN)x1	46，XN	High risk of serological screening
13	amniotic fluid	arr(13,18,21)x1,(XN)x1	46，XN	High risk of serological screening
14	amniotic fluid	arr(13,18,21)x1,(XN)x1	46，XN	High risk of serological screening
15	amniotic fluid	arr(13,18,21)x1,(XN)x1	46，XN	High risk of serological screening
16	amniotic fluid	arr(13,18,21)x1,(XN)x1	46，XN	High risk of serological screening
17	amniotic fluid	arr(13,18,21)x1,(XN)x1	46，XN	High risk of serological screening
18	amniotic fluid	arr(13,18,21)x1,(XN)x1	46，XN	High risk of serological screening
19	amniotic fluid	arr(13,18,21)x1,(XN)x1	46，XN	High risk of serological screening
20	amniotic fluid	arr(13,18,21)x1,(XN)x1	46，XN	High risk of serological screening
21	amniotic fluid	arr(13,18,21)x1,(XN)x1	46，XN	High risk of serological screening
22	amniotic fluid	arr(13,18,21)x1,(XN)x1	46，XN	High risk of serological screening
23	amniotic fluid	arr(13,18,21)x1,(XN)x1	46，XN	High risk of serological screening
24	amniotic fluid	arr(13,18,21)x1,(XN)x1	46，XN	High risk of serological screening
25	amniotic fluid	arr(13,18,21)x1,(XN)x1	46，XN	High risk of serological screening
26	amniotic fluid	arr(13,18,21)x1,(XN)x1	46，XN	High risk of serological screening
27	amniotic fluid	arr(13,18,21)x1,(XN)x1	46，XN	High risk of serological screening
28	amniotic fluid	arr(13,18,21)x1,(XN)x1	46，XN	High risk of serological screening
29	amniotic fluid	arr(13,18,21)x1,(XN)x1	46，XN	High risk of serological screening
30	amniotic fluid	arr(13,18,21)x1,(XN)x1	46，XN	High risk of serological screening
31	amniotic fluid	arr(13,18,21)x1,(XN)x1	46，XN	High risk of serological screening
32	amniotic fluid	arr(13,18,21)x1,(XN)x1	46，XN	High risk of serological screening
33	amniotic fluid	arr(13,18,21)x1,(XN)x1	46，XN	High risk of serological screening
34	amniotic fluid	arr(13,18,21)x1,(XN)x1	46，XN	High risk of serological screening
35	amniotic fluid	arr(13,18,21)x1,(XN)x1	46，XN	High risk of serological screening
36	amniotic fluid	arr(13,18,21)x1,(XN)x1	46，XN	High risk of serological screening
37	amniotic fluid	arr(13,18,21)x1,(XN)x1	46，XN	High risk of serological screening
38	amniotic fluid	arr(13,18,21)x1,(XN)x1	46，XN	High risk of serological screening
39	amniotic fluid	arr(13,18,21)x1,(XN)x1	46，XN	High risk of serological screening
40	amniotic fluid	arr(13,18,21)x1,(XN)x1	46，XN	High risk of serological screening
41	amniotic fluid	arr(13,18,21)x1,(XN)x1	46，XN	High risk of serological screening
42	amniotic fluid	arr(13,18,21)x1,(XN)x1	46，XN	High risk of serological screening
43	amniotic fluid	arr(13,18,21)x1,(XN)x1	46，XN	High risk of serological screening
44	amniotic fluid	arr(13,18,21)x1,(XN)x1	46，XN	High risk of serological screening
45	amniotic fluid	arr(13,18,21)x1,(XN)x1	46，XN	High risk of serological screening
46	amniotic fluid	arr(13,18,21)x1,(XN)x1	46，XN	High risk of serological screening
47	amniotic fluid	arr(13,18,21)x1,(XN)x1	46，XN	High risk of serological screening
48	amniotic fluid	arr(13,18,21)x1,(XN)x1	46，XN	High risk of serological screening
49	amniotic fluid	arr(13,18,21)x1,(XN)x1	46，XN	High risk of serological screening
50	amniotic fluid	arr(13,18,21)x1,(XN)x1	46，XN	High risk of serological screening
51	amniotic fluid	arr(13,18,21)x1,(XN)x1	46，XN	High risk of serological screening
52	amniotic fluid	arr(13,18,21)x1,(XN)x1	46，XN	High risk of serological screening
53	amniotic fluid	arr(13,18,21)x1,(XN)x1	46，XN	High risk of serological screening
54	amniotic fluid	arr(13,18,21)x1,(XN)x1	46，XN	High risk of serological screening
55	amniotic fluid	arr(13,18,21)x1,(XN)x1	46，XN	High risk of serological screening
56	amniotic fluid	arr(13,18,21)x1,(XN)x1	46，XN	High risk of serological screening
57	amniotic fluid	arr(13,18,21)x1,(XN)x1	46，XN	High risk of serological screening
58	amniotic fluid	arr(13,18,21)x1,(XN)x1	46，XN	High risk of serological screening
59	amniotic fluid	arr(Xp22.31)x0	46，XN	High risk of serological screening
60	amniotic fluid	arr(13,18,21)x1,(XN)x1	46，XN	High risk of serological screening
61	amniotic fluid	arr(13,18,21)x1,(XN)x1	46，XN	High risk of serological screening
62	amniotic fluid	arr(13,18,21)x1,(XN)x1	46，XN	High risk of serological screening
63	amniotic fluid	arr(13,18,21)x1,(XN)x1	46，XN	High risk of serological screening
64	amniotic fluid	arr(13,18,21)x1,(XN)x1	46，XN	High risk of serological screening
65	amniotic fluid	arr(13,18,21)x1,(XN)x1	46，XN	High risk of serological screening
66	amniotic fluid	arr(13,18,21)x1,(XN)x1	46，XN	High risk of serological screening
67	amniotic fluid	arr(13,18,21)x1,(XN)x1	46，XN	High risk of serological screening
68	amniotic fluid	arr(13,18,21)x1,(XN)x1	46，XN	High risk of serological screening
69	amniotic fluid	arr(13,18,21)x1,(XN)x1	46，XN	High risk of serological screening
70	amniotic fluid	arr(13,18,21)x1,(XN)x1	46，XN	High risk of serological screening
71	amniotic fluid	arr(13,18,21)x1,(XN)x1	46，XN	High risk of serological screening
72	amniotic fluid	arr(13,18,21)x1,(XN)x1	46，XN	High risk of serological screening
73	amniotic fluid	arr(13,18,21)x1,(XN)x1	46，XN	High risk of serological screening
74	amniotic fluid	arr(13,18,21)x1,(XN)x1	46，XN	High risk of serological screening
75	amniotic fluid	arr(13,18,21)x1,(XN)x1	46，XN	High risk of serological screening
76	amniotic fluid	arr(13,18,21)x1,(XN)x1	46，XN，inv（9）（p11；q13）	High risk of serological screening
77	amniotic fluid	arr(13,18,21)x1,(XN)x1	46，XN	High risk of serological screening
78	amniotic fluid	arr(13,18,21)x1,(XN)x1	46，XN	High risk of serological screening
79	amniotic fluid	arr(13,18,21)x1,(XN)x1	46，XN	High risk of serological screening
80	amniotic fluid	arr(13,18,21)x1,(XN)x1	46，XN	High risk of serological screening
81	amniotic fluid	arr(13,18,21)x1,(XN)x1	46，XN	High risk of serological screening
82	amniotic fluid	arr(13,18,21)x1,(XN)x1	46，XN	High risk of serological screening
83	amniotic fluid	arr(13,18,21)x1,(XN)x1	46，XN	High risk of serological screening
84	amniotic fluid	arr(13,18,21)x1,(XN)x1	46，XN	High risk of serological screening
85	amniotic fluid	arr(13,18,21)x1,(XN)x1	46，XN	High risk of serological screening
86	amniotic fluid	arr(13,18,21)x1,(XN)x1	46，XN	High risk of serological screening
87	amniotic fluid	arr(13,18,21)x1,(XN)x1	46，XN	High risk of serological screening
88	amniotic fluid	arr(13,18,21)x1,(XN)x1	46，XN	High risk of serological screening
89	amniotic fluid	arr(13,18,21)x1,(XN)x1	46，XN	High risk of serological screening
90	amniotic fluid	arr(13,18,21)x1,(XN)x1	46，XN，inv（9）（p11；q13）	High risk of serological screening
91	amniotic fluid	arr(13,18,21)x1,(XN)x1	46，XN	High risk of serological screening
92	amniotic fluid	arr(13,18,21)x1,(XN)x1	46，XN	High risk of serological screening
93	amniotic fluid	arr(13,18,21)x1,(XN)x1	46，XN	High risk of serological screening
94	amniotic fluid	arr(13,18,21)x1,(XN)x1	46，XN	High risk of serological screening
95	amniotic fluid	arr(13,18,21)x1,(XN)x1	46，XN	High risk of serological screening
96	amniotic fluid	arr(13,18,21)x1,(XN)x1	46，XN	High risk of serological screening
97	amniotic fluid	arr(13,18,21)x1,(XN)x1	46，XN	High risk of serological screening
98	amniotic fluid	arr(13,18,21)x1,(XN)x1	46，XN	High risk of serological screening
99	amniotic fluid	arr(13,18,21)x1,(XN)x1	46，XN	High risk of serological screening
100	amniotic fluid	arr(13,18,21)x1,(XN)x1	46，XN	High risk of serological screening
101	amniotic fluid	arr(13,18,21)x1,(XN)x1	46，XN	High risk of serological screening
102	amniotic fluid	arr(13,18,21)x1,(XN)x1	46，XN	High risk of serological screening
103	amniotic fluid	arr(13,18,21)x1,(XN)x1	46，XN	High risk of serological screening
104	amniotic fluid	arr(13,18,21)x1,(XN)x1	46，XN	High risk of serological screening
105	amniotic fluid	arr(13,18,21)x1,(XN)x1	46，XN	High risk of serological screening
106	amniotic fluid	arr(13,18,21)x1,(XN)x1	46，XN	High risk of serological screening
107	amniotic fluid	arr(13,18,21)x1,(XN)x1	46，XN	High risk of serological screening
108	amniotic fluid	arr(13,18,21)x1,(XN)x1	46，XN	High risk of serological screening
109	amniotic fluid	arr(13,18,21)x1,(XN)x1	46，XN	High risk of serological screening
110	amniotic fluid	arr(13,18,21)x1,(XN)x1	46，XN	High risk of serological screening
111	amniotic fluid	arr(13,18,21)x1,(XN)x1	46，XN	High risk of serological screening
112	amniotic fluid	arr(13,18,21)x1,(XN)x1	46，XN	High risk of serological screening
113	amniotic fluid	arr(13,18,21)x1,(XN)x1	46，XN	High risk of serological screening
114	amniotic fluid	arr(13,18,21)x1,(XN)x1	46，XN	High risk of serological screening
115	amniotic fluid	arr(13,18,21)x1,(XN)x1	46，XN	High risk of serological screening
116	amniotic fluid	arr(13,18,21)x1,(XN)x1	46，XN	High risk of serological screening
117	amniotic fluid	arr(13,18,21)x1,(XN)x1	46，XN	High risk of serological screening
118	amniotic fluid	arr(13,18,21)x1,(XN)x1	46，XN	High risk of serological screening
119	amniotic fluid	arr(13,18,21)x1,(XN)x1	46，XN	High risk of serological screening
120	amniotic fluid	arr(13,18,21)x1,(XN)x1	46，XN	High risk of serological screening
121	amniotic fluid	arr(13,18,21)x1,(XN)x1	46，XN	High risk of serological screening
122	amniotic fluid	arr(13,18,21)x1,(XN)x1	46，XN	High risk of serological screening
123	amniotic fluid	arr(13,18,21)x1,(XN)x1	46，XN	High risk of serological screening
124	amniotic fluid	arr(13,18,21)x1,(XN)x1	46，XN	High risk of serological screening
125	amniotic fluid	arr(13,18,21)x1,(XN)x1	46，XN	High risk of serological screening
126	amniotic fluid	arr(13,18,21)x1,(XN)x1	46，XN	High risk of serological screening
127	amniotic fluid	arr(13,18,21)x1,(XN)x1	46，XN	High risk of serological screening
128	amniotic fluid	arr(13,18,21)x1,(XN)x1	46，XN	High risk of serological screening
129	amniotic fluid	arr(13,18,21)x1,(XN)x1	46，XN	High risk of serological screening
130	amniotic fluid	arr(13,18,21)x1,(XN)x1	46，XN	High risk of serological screening
131	amniotic fluid	arr(13,18,21)x1,(XN)x1	46，XN	High risk of serological screening
132	amniotic fluid	arr(13,18,21)x1,(XN)x1	46，XN	High risk of serological screening
133	amniotic fluid	arr(13,18,21)x1,(XN)x1	46，XN	High risk of serological screening
134	amniotic fluid	arr(13,18,21)x1,(XN)x1	46，XN	High risk of serological screening
135	amniotic fluid	arr(13,18,21)x1,(XN)x1	46，XN	High risk of serological screening
136	amniotic fluid	arr(13,18,21)x1,(XN)x1	46，XN	High risk of serological screening
137	amniotic fluid	arr(13,18,21)x1,(XN)x1	46，XN	High risk of serological screening
138	amniotic fluid	arr(13,18,21)x1,(XN)x1	46，XN	High risk of serological screening
139	amniotic fluid	arr(13,18,21)x1,(XN)x1	46，XN	High risk of serological screening
140	amniotic fluid	arr(13,18,21)x1,(XN)x1	46，XN	High risk of serological screening
141	amniotic fluid	arr(13,18,21)x1,(XN)x1	46，XN	High risk of serological screening
142	amniotic fluid	arr(13,18,21)x1,(XN)x1	46，XN	High risk of serological screening
143	amniotic fluid	arr(13,18,21)x1,(XN)x1	46，XN	High risk of serological screening
144	amniotic fluid	arr(13,18,21)x1,(XN)x1	46，XN	High risk of serological screening
145	amniotic fluid	arr(13,18,21)x1,(XN)x1	46，XN	High risk of serological screening
146	amniotic fluid	arr(13,18,21)x1,(XN)x1	46，XN	High risk of serological screening
147	amniotic fluid	arr(13,18,21)x1,(XN)x1	46，XN	High risk of serological screening
148	amniotic fluid	arr(13,18,21)x1,(XN)x1	46，XN	High risk of serological screening
149	amniotic fluid	arr(13,18,21)x1,(XN)x1	46，XN	High risk of serological screening
150	amniotic fluid	arr(13,18,21)x1,(XN)x1	46，XN	High risk of serological screening
151	amniotic fluid	arr(13,18,21)x1,(XN)x1	46，XN	High risk of serological screening
152	amniotic fluid	arr(13,18,21)x1,(XN)x1	46，XN	High risk of serological screening
153	amniotic fluid	arr(13,18,21)x1,(XN)x1	46，XN	High risk of serological screening
154	amniotic fluid	arr(13,18,21)x1,(XN)x1	46，XN	High risk of serological screening
155	amniotic fluid	arr(13,18,21)x1,(XN)x1	46，XN	High risk of serological screening
156	amniotic fluid	arr(13,18,21)x1,(XN)x1	46，XN	High risk of serological screening
157	amniotic fluid	arr(13,18,21)x1,(XN)x1	46，XN	High risk of serological screening
158	amniotic fluid	arr(13,18,21)x1,(XN)x1	46，XN	High risk of serological screening
159	amniotic fluid	arr(13,18,21)x1,(XN)x1	46，XN	High risk of serological screening
160	amniotic fluid	arr(13,18,21)x1,(XN)x1	46，XN	High risk of serological screening
161	amniotic fluid	arr(13,18,21)x1,(XN)x1	46，XN	High risk of serological screening
162	amniotic fluid	arr(13,18,21)x1,(XN)x1	46，XN	High risk of serological screening
163	amniotic fluid	arr(13,18,21)x1,(XN)x1	46，XN	High risk of serological screening
164	amniotic fluid	arr(13,18,21)x1,(XN)x1	46，XN	High risk of serological screening
165	amniotic fluid	arr(13,18,21)x1,(XN)x1	46，XN	High risk of serological screening
166	amniotic fluid	arr(13,18,21)x1,(XN)x1	46，XN	High risk of serological screening
167	amniotic fluid	arr(13,18,21)x1,(XN)x1	46，XN	High risk of serological screening
168	amniotic fluid	arr(13,18,21)x1,(XN)x1	46，XN	High risk of serological screening
169	amniotic fluid	arr(13,18,21)x1,(XN)x1	46，XN	High risk of serological screening
170	amniotic fluid	arr(13,18,21)x1,(XN)x1	46，XN	High risk of serological screening
171	amniotic fluid	arr(13,18,21)x1,(XN)x1	46，XN	High risk of serological screening
172	amniotic fluid	arr(13,18,21)x1,(XN)x1	46，XN	High risk of serological screening
173	amniotic fluid	arr(13,18,21)x1,(XN)x1	46，XN	High risk of serological screening
174	amniotic fluid	arr(13,18,21)x1,(XN)x1	46，XN	High risk of serological screening
175	amniotic fluid	arr(13,18,21)x1,(XN)x1	46，XN	High risk of serological screening
176	amniotic fluid	arr(13,18,21)x1,(XN)x1	46，XN	High risk of serological screening
177	amniotic fluid	arr(13,18,21)x1,(XN)x1	46，XN	High risk of serological screening
178	amniotic fluid	arr(13,18,21)x1,(XN)x1	46，XN	High risk of serological screening
179	amniotic fluid	arr(13,18,21)x1,(XN)x1	46，XN	High risk of serological screening
180	amniotic fluid	arr(13,18,21)x1,(XN)x1	46，XN	High risk of serological screening
181	amniotic fluid	arr(13,18,21)x1,(XN)x1	46，XN	High risk of serological screening
182	amniotic fluid	arr(13,18,21)x1,(XN)x1	46，XN	High risk of serological screening
183	amniotic fluid	arr(13,18,21)x1,(XN)x1	46，XN	High risk of serological screening
184	amniotic fluid	arr(13,18,21)x1,(XN)x1	46，XN	High risk of serological screening
185	amniotic fluid	arr(13,18,21)x1,(XN)x1	46，XN	High risk of serological screening
186	amniotic fluid	arr(13,18,21)x1,(XN)x1	46，XN	High risk of serological screening
187	amniotic fluid	arr(13,18,21)x1,(XN)x1	46，XN	High risk of serological screening
188	amniotic fluid	arr(13,18,21)x1,(XN)x1	46，XN	High risk of serological screening
189	amniotic fluid	arr(13,18,21)x1,(XN)x1	46，XN	High risk of serological screening
190	amniotic fluid	arr(13,18,21)x1,(XN)x1	46，XN	High risk of serological screening
191	amniotic fluid	arr(13,18,21)x1,(XN)x1	46，XN	High risk of serological screening
192	amniotic fluid	arr(13,18,21)x1,(XN)x1	46，XN	High risk of serological screening
193	amniotic fluid	arr(13,18,21)x1,(XN)x1	46，XN	High risk of serological screening
194	amniotic fluid	arr(13,18,21)x1,(XN)x1	46，XN	High risk of serological screening
195	amniotic fluid	arr(13,18,21)x1,(XN)x1	46，XN	High risk of serological screening
196	amniotic fluid	arr(13,18,21)x1,(XN)x1	46，XN	High risk of serological screening
197	amniotic fluid	arr(13,18,21)x1,(XN)x1	46，XN	High risk of serological screening
198	amniotic fluid	arr(13,18,21)x1,(XN)x1	46，XN	High risk of serological screening
199	amniotic fluid	arr(13,18,21)x1,(XN)x1	46，XN	High risk of serological screening
200	amniotic fluid	arr(13,18,21)x1,(XN)x1	46，XN	High risk of serological screening
201	amniotic fluid	arr(13,18,21)x1,(XN)x1	46，XN	High risk of serological screening
202	amniotic fluid	arr(13,18,21)x1,(XN)x1	46，XN	High risk of serological screening
203	amniotic fluid	arr(Xp22.31)x2	46，XN	High risk of serological screening
204	amniotic fluid	arr(13,18,21)x1,(XN)x1	46，XN	High risk of serological screening
205	amniotic fluid	arr(13,18,21)x1,(XN)x1	46，XN	High risk of serological screening
206	amniotic fluid	arr(13,18,21)x1,(XN)x1	46，XN	High risk of serological screening
207	amniotic fluid	arr(13,18,21)x1,(XN)x1	46，XN	High risk of serological screening
208	amniotic fluid	arr(13,18,21)x1,(XN)x1	46，XN	High risk of serological screening
209	amniotic fluid	arr(13,18,21)x1,(XN)x1	46，XN	High risk of serological screening
210	amniotic fluid	arr(13,18,21)x1,(XN)x1	46，XN	High risk of serological screening
211	amniotic fluid	arr(13,18,21)x1,(XN)x1	46，XN	High risk of serological screening
212	amniotic fluid	arr(13,18,21)x1,(XN)x1	46，XN	High risk of serological screening
213	amniotic fluid	arr(13,18,21)x1,(XN)x1	46，XN	High risk of serological screening
214	amniotic fluid	arr(13,18,21)x1,(XN)x1	46，XN	High risk of serological screening
215	amniotic fluid	arr(13,18,21)x1,(XN)x1	46，XN	High risk of serological screening
216	amniotic fluid	arr(13,18,21)x1,(XN)x1	46，XN	High risk of serological screening
217	amniotic fluid	arr(13,18,21)x1,(XN)x1	46，XN	High risk of serological screening
218	amniotic fluid	arr(13,18,21)x1,(XN)x1	46，XN	High risk of serological screening
219	amniotic fluid	arr(13,18,21)x1,(XN)x1	46，XN	High risk of serological screening
220	amniotic fluid	arr(13,18,21)x1,(XN)x1	46，XN	High risk of serological screening
221	amniotic fluid	arr(13,18,21)x1,(XN)x1	46，XN	High risk of serological screening
222	amniotic fluid	arr(13,18,21)x1,(XN)x1	46，XN	High risk of serological screening
223	amniotic fluid	arr(13,18,21)x1,(XN)x1	46，XN	High risk of serological screening
224	amniotic fluid	arr(13,18,21)x1,(XN)x1	46，XN	High risk of serological screening
225	amniotic fluid	arr(13,18,21)x1,(XN)x1	46，XN	High risk of serological screening
226	amniotic fluid	arr(13,18,21)x1,(XN)x1	46，XN	High risk of serological screening
227	amniotic fluid	arr(13,18,21)x1,(XN)x1	46，XN	High risk of serological screening
228	amniotic fluid	arr(13,18,21)x1,(XN)x1	46，XN	High risk of serological screening
229	amniotic fluid	arr(13,18,21)x1,(XN)x1	46，XN	High risk of serological screening
230	amniotic fluid	arr(13,18,21)x1,(XN)x1	46，XN	High risk of serological screening
231	amniotic fluid	arr(13,18,21)x1,(XN)x1	46，XN	High risk of serological screening
232	amniotic fluid	arr(13,18,21)x1,(XN)x1	46，XN	High risk of serological screening
233	amniotic fluid	arr(13,18,21)x1,(XN)x1	46，XN	High risk of serological screening
234	amniotic fluid	arr(Xp22.31)x1	46，XN	High risk of serological screening
235	amniotic fluid	arr(13,18,21)x1,(XN)x1	46，XN	High risk of serological screening
236	amniotic fluid	arr(13,18,21)x1,(XN)x1	46，XN	High risk of serological screening
237	amniotic fluid	arr(13,18,21)x1,(XN)x1	46，XN	High risk of serological screening
238	amniotic fluid	arr(13,18,21)x1,(XN)x1	46，XN	High risk of serological screening
239	amniotic fluid	arr(13,18,21)x1,(XN)x1	46，XN	High risk of serological screening
240	amniotic fluid	arr(13,18,21)x1,(XN)x1	46，XN	High risk of serological screening
241	amniotic fluid	arr(13,18,21)x1,(XN)x1	46，XN	High risk of serological screening
242	amniotic fluid	arr(13,18,21)x1,(XN)x1	46，XN	High risk of serological screening
243	amniotic fluid	arr(13,18,21)x1,(XN)x1	46，XN	High risk of serological screening
244	amniotic fluid	arr(13,18,21)x1,(XN)x1	46，XN	High risk of serological screening
245	amniotic fluid	arr(13,18,21)x1,(XN)x1	46，XN	High risk of serological screening
246	amniotic fluid	arr(13,18,21)x1,(XN)x1	46，XN	High risk of serological screening
247	amniotic fluid	arr(13,18,21)x1,(XN)x1	46，XN	High risk of serological screening
248	amniotic fluid	arr(13,18,21)x1,(XN)x1	46，XN	High risk of serological screening
249	amniotic fluid	arr(13,18,21)x1,(XN)x1	46，XN	High risk of serological screening
250	amniotic fluid	arr(13,18,21)x1,(XN)x1	46，XN	High risk of serological screening
251	amniotic fluid	arr(13,18,21)x1,(XN)x1	46，XN	High risk of serological screening
252	amniotic fluid	arr(13,18,21)x1,(XN)x1	46，XN	High risk of serological screening
253	amniotic fluid	arr(13,18,21)x1,(XN)x1	46，XN	High risk of serological screening
254	amniotic fluid	arr(13,18,21)x1,(XN)x1	46，XN	High risk of serological screening
255	amniotic fluid	arr(13,18,21)x1,(XN)x1	46，XN	High risk of serological screening
256	amniotic fluid	arr(21)x3	47，XN+21	High risk of serological screening
257	amniotic fluid	arr(13,18,21)x1,(XN)x1	46，XN	High risk of serological screening
258	amniotic fluid	arr(13,18,21)x1,(XN)x1	46，XN	High risk of serological screening
259	amniotic fluid	arr(13,18,21)x1,(XN)x1	46，XN	High risk of serological screening
260	amniotic fluid	arr(13,18,21)x1,(XN)x1	46，XN	High risk of serological screening
261	amniotic fluid	arr(13,18,21)x1,(XN)x1	46，XN	High risk of serological screening
262	amniotic fluid	arr(13,18,21)x1,(XN)x1	46，XN	High risk of serological screening
263	amniotic fluid	arr(13,18,21)x1,(XN)x1	46，XN	High risk of serological screening
264	amniotic fluid	arr(13,18,21)x1,(XN)x1	46，XN	High risk of serological screening
265	amniotic fluid	arr(X)x1	45,X[45]/46,XX[5]	High risk of serological screening
266	amniotic fluid	arr(13,18,21)x1,(XN)x1	46，XN	High risk of serological screening
267	amniotic fluid	arr(13,18,21)x1,(XN)x1	46，XN	High risk of serological screening
268	amniotic fluid	arr(13,18,21)x1,(XN)x1	46，XN	High risk of serological screening
269	amniotic fluid	arr(13,18,21)x1,(XN)x1	46，XN	High risk of serological screening
270	amniotic fluid	arr(13,18,21)x1,(XN)x1	46，XN	High risk of serological screening
271	amniotic fluid	arr(13,18,21)x1,(XN)x1	46，XN	High risk of serological screening
272	amniotic fluid	arr(13,18,21)x1,(XN)x1	46，XN	High risk of serological screening
273	amniotic fluid	arr(13,18,21)x1,(XN)x1	46，XN	High risk of serological screening
274	amniotic fluid	arr(13,18,21)x1,(XN)x1	46，XN	High risk of serological screening
275	amniotic fluid	arr(13,18,21)x1,(XN)x1	46，XN	High risk of serological screening
276	amniotic fluid	arr(13,18,21)x1,(XN)x1	46，XN	High risk of serological screening
277	amniotic fluid	arr(13,18,21)x1,(XN)x1	46，XN	High risk of serological screening
278	amniotic fluid	arr(13,18,21)x1,(XN)x1	46，XN	High risk of serological screening
279	amniotic fluid	arr(13,18,21)x1,(XN)x1	46，XN	High risk of serological screening
280	amniotic fluid	arr(13,18,21)x1,(XN)x1	46，XN	High risk of serological screening
281	amniotic fluid	arr(13,18,21)x1,(XN)x1	46，XN	High risk of serological screening
282	amniotic fluid	arr(13,18,21)x1,(XN)x1	46，XN	High risk of serological screening
283	amniotic fluid	arr(13,18,21)x1,(XN)x1	46，XN	High risk of serological screening
284	amniotic fluid	arr(13,18,21)x1,(XN)x1	46，XN	High risk of serological screening
285	amniotic fluid	arr(13,18,21)x1,(XN)x1	46，XN	High risk of serological screening
286	amniotic fluid	arr(13,18,21)x1,(XN)x1	46，XN	High risk of serological screening
287	amniotic fluid	arr(13,18,21)x1,(XN)x1	46，XN	High risk of serological screening
288	amniotic fluid	arr(13,18,21)x1,(XN)x1	46，XN	High risk of serological screening
289	amniotic fluid	arr(13,18,21)x1,(XN)x1	46，XN	High risk of serological screening
290	amniotic fluid	arr(13,18,21)x1,(XN)x1	46，XN	High risk of serological screening
291	amniotic fluid	arr(13,18,21)x1,(XN)x1	46，XN	High risk of serological screening
292	amniotic fluid	arr(13,18,21)x1,(XN)x1	46，XN	High risk of serological screening
293	amniotic fluid	arr(13,18,21)x1,(XN)x1	46，XN	High risk of serological screening
294	amniotic fluid	arr(13,18,21)x1,(XN)x1	46，XN	High risk of serological screening
295	amniotic fluid	arr(13,18,21)x1,(XN)x1	46，XN	High risk of serological screening
296	amniotic fluid	arr(13,18,21)x1,(XN)x1	46，XN	High risk of serological screening
297	amniotic fluid	arr(13,18,21)x1,(XN)x1	46，XN	High risk of serological screening
298	amniotic fluid	arr(13,18,21)x1,(XN)x1	46，XN	High risk of serological screening
299	amniotic fluid	arr(13,18,21)x1,(XN)x1	46，XN	High risk of serological screening
300	amniotic fluid	arr(13,18,21)x1,(XN)x1	46，XN	High risk of serological screening
301	amniotic fluid	arr(13,18,21)x1,(XN)x1	46，XN	High risk of serological screening
302	amniotic fluid	arr(13,18,21)x1,(XN)x1	46，XN	High risk of serological screening
303	amniotic fluid	arr(13,18,21)x1,(XN)x1	46，XN	High risk of serological screening
304	amniotic fluid	arr(13,18,21)x1,(XN)x1	46，XN	High risk of serological screening
305	amniotic fluid	arr(13,18,21)x1,(XN)x1	46，XN	High risk of serological screening
306	amniotic fluid	arr(13,18,21)x1,(XN)x1	46，XN	High risk of serological screening
307	amniotic fluid	arr(13,18,21)x1,(XN)x1	46，XN	High risk of serological screening
308	amniotic fluid	arr(13,18,21)x1,(XN)x1	46，XN	High risk of serological screening
309	amniotic fluid	arr(13,18,21)x1,(XN)x1	46，XN	High risk of serological screening
310	amniotic fluid	arr(13,18,21)x1,(XN)x1	46，XN	High risk of serological screening
311	amniotic fluid	arr(13,18,21)x1,(XN)x1	46，XN	High risk of serological screening
312	amniotic fluid	arr(13,18,21)x1,(XN)x1	46，XN	High risk of serological screening
313	amniotic fluid	arr(13,18,21)x1,(XN)x1	46，XN	High risk of serological screening
314	amniotic fluid	arr(13,18,21)x1,(XN)x1	46，XN	High risk of serological screening
315	amniotic fluid	arr(13,18,21)x1,(XN)x1	46，XN	High risk of serological screening
316	amniotic fluid	arr(13,18,21)x1,(XN)x1	46，XN	High risk of serological screening
317	amniotic fluid	arr(13,18,21)x1,(XN)x1	46，XN	High risk of serological screening
318	amniotic fluid	arr(13,18,21)x1,(XN)x1	46，XN	High risk of serological screening
319	amniotic fluid	arr(13,18,21)x1,(XN)x1	46，XN	High risk of serological screening
320	amniotic fluid	arr(13,18,21)x1,(XN)x1	46，XN	High risk of serological screening
321	amniotic fluid	arr(13,18,21)x1,(XN)x1	46，XN	High risk of serological screening
322	amniotic fluid	arr(13,18,21)x1,(XN)x1	46，XN	High risk of serological screening
323	amniotic fluid	arr(13,18,21)x1,(XN)x1	46，XN	High risk of serological screening
324	amniotic fluid	arr(13,18,21)x1,(XN)x1	46，XN	High risk of serological screening
325	amniotic fluid	arr(13,18,21)x1,(XN)x1	46，XN	High risk of serological screening
326	amniotic fluid	arr(13,18,21)x1,(XN)x1	46，XN	High risk of serological screening
327	amniotic fluid	arr(13,18,21)x1,(XN)x1	46，XN	High risk of serological screening
328	amniotic fluid	arr(13,18,21)x1,(XN)x1	46，XN	High risk of serological screening
329	amniotic fluid	arr(13,18,21)x1,(XN)x1	46，XN	High risk of serological screening
330	amniotic fluid	arr(13,18,21)x1,(XN)x1	46，XN	High risk of serological screening
331	amniotic fluid	arr(13,18,21)x1,(XN)x1	46，XN	High risk of serological screening
332	amniotic fluid	arr(13,18,21)x1,(XN)x1	46，XN	High risk of serological screening
333	amniotic fluid	arr(13,18,21)x1,(XN)x1	46，XN	High risk of serological screening
334	amniotic fluid	arr(13,18,21)x1,(XN)x1	46，XN	High risk of serological screening
335	amniotic fluid	arr(13,18,21)x1,(XN)x1	46，XN	High risk of serological screening
336	amniotic fluid	arr(13,18,21)x1,(XN)x1	46，XN	High risk of serological screening
337	amniotic fluid	arr(Xp22.31)x3	46，XN	High risk of serological screening
338	amniotic fluid	arr(13,18,21)x1,(XN)x1	46，XN	High risk of serological screening
339	amniotic fluid	arr(13,18,21)x1,(XN)x1	46，XN	High risk of serological screening
340	amniotic fluid	arr(13,18,21)x1,(XN)x1	46，XN	High risk of serological screening
341	amniotic fluid	arr(13,18,21)x1,(XN)x1	46，XN	High risk of serological screening
342	amniotic fluid	arr(13,18,21)x1,(XN)x1	46，XN	High risk of serological screening
343	amniotic fluid	arr(13,18,21)x1,(XN)x1	46，XN	High risk of serological screening
344	amniotic fluid	arr(13,18,21)x1,(XN)x1	46，XN	High risk of serological screening
345	amniotic fluid	arr(13,18,21)x1,(XN)x1	46，XN	High risk of serological screening
346	amniotic fluid	arr(13,18,21)x1,(XN)x1	46，XN，22pss	High risk of serological screening
347	amniotic fluid	arr(13,18,21)x1,(XN)x1	46，XN	High risk of serological screening
348	amniotic fluid	arr(13,18,21)x1,(XN)x1	46，XN	High risk of serological screening
349	amniotic fluid	arr(13,18,21)x1,(XN)x1	46，XN	High risk of serological screening
350	amniotic fluid	arr(13,18,21)x1,(XN)x1	46，XN	High risk of serological screening
351	amniotic fluid	arr(13,18,21)x1,(XN)x1	46，XN	High risk of serological screening
352	amniotic fluid	arr(13,18,21)x1,(XN)x1	46，XN	High risk of serological screening
353	amniotic fluid	arr(13,18,21)x1,(XN)x1	46，XN	High risk of serological screening
354	amniotic fluid	arr(13,18,21)x1,(XN)x1	46，XN	High risk of serological screening
355	amniotic fluid	arr(13,18,21)x1,(XN)x1	46，XN	High risk of serological screening
356	amniotic fluid	arr(13,18,21)x1,(XN)x1	46，XN	High risk of serological screening
357	amniotic fluid	arr(13,18,21)x1,(XN)x1	46，XN	High risk of serological screening
358	amniotic fluid	arr(13,18,21)x1,(XN)x1	46，XN	High risk of serological screening
359	amniotic fluid	arr(Xp22.31)x2	46，XN	High risk of serological screening
360	amniotic fluid	arr(13,18,21)x1,(XN)x1	46，XN	High risk of serological screening
361	amniotic fluid	arr(13,18,21)x1,(XN)x1	46，XN	High risk of serological screening
362	amniotic fluid	arr(13,18,21)x1,(XN)x1	46，XN	High risk of serological screening
363	amniotic fluid	arr(13,18,21)x1,(XN)x1	46，XN	High risk of serological screening
364	amniotic fluid	arr(13,18,21)x1,(XN)x1	46，XN	High risk of serological screening
365	amniotic fluid	arr(13,18,21)x1,(XN)x1	46，XN	High risk of serological screening
366	amniotic fluid	arr(13,18,21)x1,(XN)x1	46，XN	High risk of serological screening
367	amniotic fluid	arr(13,18,21)x1,(XN)x1	46，XN	High risk of serological screening
368	amniotic fluid	arr(13,18,21)x1,(XN)x1	46，XN	High risk of serological screening
369	amniotic fluid	arr(13,18,21)x1,(XN)x1	46，XN	High risk of serological screening
370	amniotic fluid	arr(1-22)x2,(XN)x1	46，XN	High risk of serological screening
371	amniotic fluid	arr(1-22)x2,(XN)x1	46，XN	High risk of serological screening
372	amniotic fluid	arr(13,18,21)x1,(XN)x1	46，XN	High risk of serological screening
373	amniotic fluid	arr(13,18,21)x1,(XN)x1	46，XN	High risk of serological screening
374	amniotic fluid	arr(13,18,21)x1,(XN)x1	46，XN	High risk of serological screening
375	amniotic fluid	arr(13,18,21)x1,(XN)x1	46，XN	High risk of serological screening
376	amniotic fluid	arr(13,18,21)x1,(XN)x1	46，XN	High risk of serological screening
377	amniotic fluid	arr(13,18,21)x1,(XN)x1	46，XN	High risk of serological screening
378	amniotic fluid	arr(13,18,21)x1,(XN)x1	46，XN	High risk of serological screening
379	amniotic fluid	arr(13,18,21)x1,(XN)x1	46，XN	High risk of serological screening
380	amniotic fluid	arr(13,18,21)x1,(XN)x1	46，XN	High risk of serological screening
381	amniotic fluid	arr(13,18,21)x1,(XN)x1	46，XN	High risk of serological screening
382	amniotic fluid	arr(13,18,21)x1,(XN)x1	46，XN	High risk of serological screening
383	amniotic fluid	arr(13,18,21)x1,(XN)x1	46，XN	High risk of serological screening
384	amniotic fluid	arr(13,18,21)x1,(XN)x1	46，XN	High risk of serological screening
385	amniotic fluid	arr(13,18,21)x1,(XN)x1	46，XN	High risk of serological screening
386	amniotic fluid	arr(13,18,21)x1,(XN)x1	46，XN	High risk of serological screening
387	amniotic fluid	arr(13,18,21)x1,(XN)x1	46，XN	High risk of serological screening
388	amniotic fluid	arr(13,18,21)x1,(XN)x1	46，XN	High risk of serological screening
389	amniotic fluid	arr(13,18,21)x1,(XN)x1	46，XN	High risk of serological screening
390	amniotic fluid	arr(13,18,21)x1,(XN)x1	46，XN	High risk of serological screening
391	amniotic fluid	arr(13,18,21)x1,(XN)x1	46，XN	High risk of serological screening
392	amniotic fluid	arr(13,18,21)x1,(XN)x1	46，XN	High risk of serological screening
393	amniotic fluid	arr(13,18,21)x1,(XN)x1	46，XN	High risk of serological screening
394	amniotic fluid	arr(13,18,21)x1,(XN)x1	46，XN	High risk of serological screening
395	amniotic fluid	arr(13,18,21)x1,(XN)x1	46，XN	High risk of serological screening
396	amniotic fluid	arr(13,18,21)x1,(XN)x1	46，XN	High risk of serological screening
397	amniotic fluid	arr(13,18,21)x1,(XN)x1	46，XN	High risk of serological screening
398	amniotic fluid	arr(13,18,21)x1,(XN)x1	46，XN	High risk of serological screening
399	amniotic fluid	arr(13,18,21)x1,(XN)x1	46，XN	High risk of serological screening
400	amniotic fluid	arr(13,18,21)x1,(XN)x1	46，XN	High risk of serological screening
401	amniotic fluid	arr(13,18,21)x1,(XN)x1	46，XN	High risk of serological screening
402	amniotic fluid	arr(13,18,21)x1,(XN)x1	46，XN	High risk of serological screening
403	amniotic fluid	arr(13,18,21)x1,(XN)x1	46，XN	High risk of serological screening
404	amniotic fluid	arr(13,18,21)x1,(XN)x1	46，XN	High risk of serological screening
405	amniotic fluid	arr(13,18,21)x1,(XN)x1	46，XN	High risk of serological screening
406	amniotic fluid	arr(13,18,21)x1,(XN)x1	46，XN	High risk of serological screening
407	amniotic fluid	arr(13,18,21)x1,(XN)x1	46，XN	High risk of serological screening
408	amniotic fluid	arr(13,18,21)x1,(XN)x1	46，XN	High risk of serological screening
409	amniotic fluid	arr(13,18,21)x1,(XN)x1	46，XN	High risk of serological screening
410	amniotic fluid	arr(13,18,21)x1,(XN)x1	46，XN	High risk of serological screening
411	amniotic fluid	arr(13,18,21)x1,(XN)x1	46，XN	High risk of serological screening
412	amniotic fluid	arr(13,18,21)x1,(XN)x1	46，XN	High risk of serological screening
413	amniotic fluid	arr(13,18,21)x1,(XN)x1	46，XN	High risk of serological screening
414	amniotic fluid	arr(13,18,21)x1,(XN)x1	46，XN	High risk of serological screening
415	amniotic fluid	arr(13,18,21)x1,(XN)x1	46，XN	High risk of serological screening
416	amniotic fluid	arr(13,18,21)x1,(XN)x1	46，XN	High risk of serological screening
417	amniotic fluid	arr(13,18,21)x1,(XN)x1	46，XN	High risk of serological screening
418	amniotic fluid	arr(13,18,21)x1,(XN)x1	46，XN	High risk of serological screening
419	amniotic fluid	arr(13,18,21)x1,(XN)x1	46，XN	High risk of serological screening
420	amniotic fluid	arr(13,18,21)x1,(XN)x1	46，XN	High risk of serological screening
421	amniotic fluid	arr(13,18,21)x1,(XN)x1	46，XN	High risk of serological screening
422	amniotic fluid	arr(13,18,21)x1,(XN)x1	46，XN	High risk of serological screening
423	amniotic fluid	arr(13,18,21)x1,(XN)x1	46，XN	High risk of serological screening
424	amniotic fluid	arr(13,18,21)x1,(XN)x1	46，XN	High risk of serological screening
425	amniotic fluid	arr(13,18,21)x1,(XN)x1	46，XN	High risk of serological screening
426	amniotic fluid	arr(22q11.2)x3	46，XN	High risk of serological screening
427	amniotic fluid	arr(13,18,21)x1,(XN)x1	46，XN	High risk of serological screening
428	amniotic fluid	arr(13,18,21)x1,(XN)x1	46，XN	High risk of serological screening
429	amniotic fluid	arr(13,18,21)x1,(XN)x1	46，XN	High risk of serological screening
430	amniotic fluid	arr(13,18,21)x1,(XN)x1	46，XN	High risk of serological screening
431	amniotic fluid	arr(13,18,21)x1,(XN)x1	46，XN	High risk of serological screening
432	amniotic fluid	arr(13,18,21)x1,(XN)x1	46，XN	High risk of serological screening
433	amniotic fluid	arr(13,18,21)x1,(XN)x1	46，XN	High risk of serological screening
434	amniotic fluid	arr(13,18,21)x1,(XN)x1	46，XN	High risk of serological screening
435	amniotic fluid	arr(13,18,21)x1,(XN)x1	46，XN	High risk of serological screening
436	amniotic fluid	arr(13,18,21)x1,(XN)x1	46，XN	High risk of serological screening
437	amniotic fluid	arr(13,18,21)x1,(XN)x1	46，XN	High risk of serological screening
438	amniotic fluid	arr(13,18,21)x1,(XN)x1	46，XN	High risk of serological screening
439	amniotic fluid	arr(13,18,21)x1,(XN)x1	46，XN	High risk of serological screening
440	amniotic fluid	arr(13,18,21)x1,(XN)x1	46，XN	High risk of serological screening
441	amniotic fluid	arr(13,18,21)x1,(XN)x1	46，XN	High risk of serological screening
442	amniotic fluid	arr(13,18,21)x1,(XN)x1	46，XN	High risk of serological screening
443	amniotic fluid	arr(13,18,21)x1,(XN)x1	46，XN	High risk of serological screening
444	amniotic fluid	arr(13,18,21)x1,(XN)x1	46，XN	High risk of serological screening
445	amniotic fluid	arr(13,18,21)x1,(XN)x1	46，XN	High risk of serological screening
446	amniotic fluid	arr(13,18,21)x1,(XN)x1	46，XN	High risk of serological screening
447	amniotic fluid	arr(13,18,21)x1,(XN)x1	46，XN	High risk of serological screening
448	amniotic fluid	arr(13,18,21)x1,(XN)x1	46，XN	High risk of serological screening
449	amniotic fluid	arr(13,18,21)x1,(XN)x1	46，XN	High risk of serological screening
450	amniotic fluid	arr(13,18,21)x1,(XN)x1	46，XN	High risk of serological screening
451	amniotic fluid	arr(13,18,21)x1,(XN)x1	46，XN	High risk of serological screening
452	amniotic fluid	arr(13,18,21)x1,(XN)x1	46，XN	High risk of serological screening
453	amniotic fluid	arr(13,18,21)x1,(XN)x1	46，XN	High risk of serological screening
454	amniotic fluid	arr(13,18,21)x1,(XN)x1	46，XN	High risk of serological screening
455	amniotic fluid	arr(13,18,21)x1,(XN)x1	46，XN	High risk of serological screening
456	amniotic fluid	arr(13,18,21)x1,(XN)x1	46，XN	High risk of serological screening
457	amniotic fluid	arr(13,18,21)x1,(XN)x1	46，XN	High risk of serological screening
458	amniotic fluid	arr(13,18,21)x1,(XN)x1	46，XN	High risk of serological screening
459	amniotic fluid	arr(13,18,21)x1,(XN)x1	46，XN	High risk of serological screening
460	amniotic fluid	arr(13,18,21)x1,(XN)x1	46，XN	High risk of serological screening
461	amniotic fluid	arr(13,18,21)x1,(XN)x1	46，XN	High risk of serological screening
462	amniotic fluid	arr(13,18,21)x1,(XN)x1	46，XN	High risk of serological screening
463	amniotic fluid	arr(13,18,21)x1,(XN)x1	46，XN	High risk of serological screening
464	amniotic fluid	arr(13,18,21)x1,(XN)x1	46，XN	High risk of serological screening
465	amniotic fluid	arr(13,18,21)x1,(XN)x1	46，XN	High risk of serological screening
466	amniotic fluid	arr(13,18,21)x1,(XN)x1	46，XN	High risk of serological screening
467	amniotic fluid	arr(13,18,21)x1,(XN)x1	46，XN	High risk of serological screening
468	amniotic fluid	arr(13,18,21)x1,(XN)x1	46，XN	High risk of serological screening
469	amniotic fluid	arr(13,18,21)x1,(XN)x1	46，XN	High risk of serological screening
470	amniotic fluid	arr(13,18,21)x1,(XN)x1	46，XN	High risk of serological screening
471	amniotic fluid	arr(13,18,21)x1,(XN)x1	46，XN	High risk of serological screening
472	amniotic fluid	arr(13,18,21)x1,(XN)x1	46，XN	High risk of serological screening
473	amniotic fluid	arr(Xp22.31)x3	46，XN	High risk of serological screening
474	amniotic fluid	arr(13,18,21)x1,(XN)x1	46，XN	High risk of serological screening
475	amniotic fluid	arr(13,18,21)x1,(XN)x1	46，XN	High risk of serological screening
476	amniotic fluid	arr(13,18,21)x1,(XN)x1	46，XN	High risk of serological screening
477	amniotic fluid	arr(13,18,21)x1,(XN)x1	46，XN	High risk of serological screening
478	amniotic fluid	arr(13,18,21)x1,(XN)x1	46，XN	High risk of serological screening

## Sheet:  Adverse pregnancy history
Samples	BoBs assay	karyotype	High risk factors
amniotic fluid	arr(13,18,21)x1,(XN)x1	46，XN	Adverse pregnancy history
amniotic fluid	arr(13,18,21)x1,(XN)x1	46，XN	Adverse pregnancy history
amniotic fluid	arr(13,18,21)x1,(XN)x1	46，XN	Adverse pregnancy history
amniotic fluid	arr(13,18,21)x1,(XN)x1	46，XN，inv（9）（p11；q13）	Adverse pregnancy history
amniotic fluid	arr(13,18,21)x1,(XN)x1	46，XN	Adverse pregnancy history
amniotic fluid	arr(13,18,21)x1,(XN)x1	46，XN	Adverse pregnancy history
amniotic fluid	arr(13,18,21)x1,(XN)x1	46，XN	Adverse pregnancy history
amniotic fluid	arr(13,18,21)x1,(XN)x1	46，XN	Adverse pregnancy history
amniotic fluid	arr(13,18,21)x1,(XN)x1	46，XN	Adverse pregnancy history
amniotic fluid	arr(13,18,21)x1,(XN)x1	46，XN	Adverse pregnancy history
amniotic fluid	arr(13,18,21)x1,(XN)x1	46，XN	Adverse pregnancy history
amniotic fluid	arr(13,18,21)x1,(XN)x1	46，XN	Adverse pregnancy history
amniotic fluid	arr(13,18,21)x1,(XN)x1	46，XN	Adverse pregnancy history
amniotic fluid	arr(13,18,21)x1,(XN)x1	46，XN	Adverse pregnancy history
amniotic fluid	arr(13,18,21)x1,(XN)x1	46，XN	Adverse pregnancy history
amniotic fluid	arr(13,18,21)x1,(XN)x1	46，XN	Adverse pregnancy history
amniotic fluid	arr(13,18,21)x1,(XN)x1	46，XN	Adverse pregnancy history
amniotic fluid	arr(13,18,21)x1,(XN)x1	46，XN	Adverse pregnancy history
amniotic fluid	arr(13,18,21)x1,(XN)x1	46，XN	Adverse pregnancy history
amniotic fluid	arr(13,18,21)x1,(XN)x1	46，XN	Adverse pregnancy history
amniotic fluid	arr(13,18,21)x1,(XN)x1	46，XN	Adverse pregnancy history
amniotic fluid	arr(13,18,21)x1,(XN)x1	46，XN	Adverse pregnancy history
amniotic fluid	arr(13,18,21)x1,(XN)x1	46，XN	Adverse pregnancy history
amniotic fluid	arr(13,18,21)x1,(XN)x1	46，XN	Adverse pregnancy history
amniotic fluid	arr(13,18,21)x1,(XN)x1	46，XN	Adverse pregnancy history
amniotic fluid	arr(13,18,21)x1,(XN)x1	46，XN	Adverse pregnancy history
amniotic fluid	arr(13,18,21)x1,(XN)x1	46，XN	Adverse pregnancy history
amniotic fluid	arr(13,18,21)x1,(XN)x1	46，XN	Adverse pregnancy history
amniotic fluid	arr(13,18,21)x1,(XN)x1	46，XN	Adverse pregnancy history
amniotic fluid	arr(13,18,21)x1,(XN)x1	46，XN	Adverse pregnancy history
amniotic fluid	arr(13,18,21)x1,(XN)x1	46，XN	Adverse pregnancy history
amniotic fluid	arr(13,18,21)x1,(XN)x1	46，XN	Adverse pregnancy history
amniotic fluid	arr(13,18,21)x1,(XN)x1	46，XN	Adverse pregnancy history
amniotic fluid	arr(13,18,21)x1,(XN)x1	46，XN	Adverse pregnancy history
amniotic fluid	arr(13,18,21)x1,(XN)x1	46，XN	Adverse pregnancy history
amniotic fluid	arr(13,18,21)x1,(XN)x1	46，XN	Adverse pregnancy history
amniotic fluid	arr(13,18,21)x1,(XN)x1	46，XN	Adverse pregnancy history
amniotic fluid	arr(13,18,21)x1,(XN)x1	46，XN	Adverse pregnancy history
amniotic fluid	arr(13,18,21)x1,(XN)x1	46，XN	Adverse pregnancy history
amniotic fluid	arr(13,18,21)x1,(XN)x1	46，XN	Adverse pregnancy history
amniotic fluid	arr(13,18,21)x1,(XN)x1	46，XN	Adverse pregnancy history
amniotic fluid	arr(13,18,21)x1,(XN)x1	46，XN	Adverse pregnancy history
amniotic fluid	arr(13,18,21)x1,(XN)x1	46，XN	Adverse pregnancy history
amniotic fluid	arr(13,18,21)x1,(XN)x1	46，XN	Adverse pregnancy history
amniotic fluid	arr(13,18,21)x1,(XN)x1	46，XN	Adverse pregnancy history
amniotic fluid	arr(13,18,21)x1,(XN)x1	46，XN	Adverse pregnancy history
amniotic fluid	arr(13,18,21)x1,(XN)x1	46，XN	Adverse pregnancy history
amniotic fluid	arr(13,18,21)x1,(XN)x1	46，XN	Adverse pregnancy history
amniotic fluid	arr(13,18,21)x1,(XN)x1	46，XN	Adverse pregnancy history
amniotic fluid	arr(13,18,21)x1,(XN)x1	46，XN	Adverse pregnancy history
amniotic fluid	arr(13,18,21)x1,(XN)x1	46，XN	Adverse pregnancy history
amniotic fluid	arr(13,18,21)x1,(XN)x1	46，XN	Adverse pregnancy history
amniotic fluid	arr(13,18,21)x1,(XN)x1	46，XN	Adverse pregnancy history
amniotic fluid	arr(13,18,21)x1,(XN)x1	46，XN	Adverse pregnancy history
amniotic fluid	arr(13,18,21)x1,(XN)x1	46，XN	Adverse pregnancy history
amniotic fluid	arr(X)x2,(Y)x1	47，XXY	Adverse pregnancy history
amniotic fluid	arr(13,18,21)x1,(XN)x1	46，XN	Adverse pregnancy history
amniotic fluid	arr(13,18,21)x1,(XN)x1	46，XN	Adverse pregnancy history
amniotic fluid	arr(13,18,21)x1,(XN)x1	46，XN	Adverse pregnancy history
amniotic fluid	arr(13,18,21)x1,(XN)x1	46，XN	Adverse pregnancy history
amniotic fluid	arr(13,18,21)x1,(XN)x1	46，XN	Adverse pregnancy history
amniotic fluid	arr(13,18,21)x1,(XN)x1	46，XN	Adverse pregnancy history
amniotic fluid	arr(13,18,21)x1,(XN)x1	46，XN	Adverse pregnancy history
amniotic fluid	arr(13,18,21)x1,(XN)x1	46，XN	Adverse pregnancy history
amniotic fluid	arr(13,18,21)x1,(XN)x1	46，XN	Adverse pregnancy history
amniotic fluid	arr(13,18,21)x1,(XN)x1	46，XN	Adverse pregnancy history
amniotic fluid	arr(13,18,21)x1,(XN)x1	46，XN	Adverse pregnancy history
amniotic fluid	arr(13,18,21)x1,(XN)x1	46，XN	Adverse pregnancy history
amniotic fluid	arr(13,18,21)x1,(XN)x1	46，XN	Adverse pregnancy history
amniotic fluid	arr(13,18,21)x1,(XN)x1	46，XN	Adverse pregnancy history
amniotic fluid	arr(13,18,21)x1,(XN)x1	46，XN	Adverse pregnancy history
amniotic fluid	arr(13,18,21)x1,(XN)x1	46，XN	Adverse pregnancy history
amniotic fluid	arr(13,18,21)x1,(XN)x1	46，XN	Adverse pregnancy history
amniotic fluid	arr(13,18,21)x1,(XN)x1	46，XN	Adverse pregnancy history
amniotic fluid	arr(13,18,21)x1,(XN)x1	46，XN	Adverse pregnancy history
amniotic fluid	arr(13,18,21)x1,(XN)x1	46，XN	Adverse pregnancy history
amniotic fluid	arr(13,18,21)x1,(XN)x1	46，XN	Adverse pregnancy history
amniotic fluid	arr(13,18,21)x1,(XN)x1	46，XN	Adverse pregnancy history
amniotic fluid	arr(13,18,21)x1,(XN)x1	46，XN	Adverse pregnancy history
amniotic fluid	arr(13,18,21)x1,(XN)x1	46，XN	Adverse pregnancy history
amniotic fluid	arr(13,18,21)x1,(XN)x1	46，XN	Adverse pregnancy history
amniotic fluid	arr(13,18,21)x1,(XN)x1	46，XN	Adverse pregnancy history
amniotic fluid	arr(13,18,21)x1,(XN)x1	46，XN	Adverse pregnancy history
amniotic fluid	arr(13,18,21)x1,(XN)x1	46，XN	Adverse pregnancy history
amniotic fluid	arr(13,18,21)x1,(XN)x1	46，XN	Adverse pregnancy history
amniotic fluid	arr(13,18,21)x1,(XN)x1	46，XN	Adverse pregnancy history
amniotic fluid	arr(13,18,21)x1,(XN)x1	46，XN	Adverse pregnancy history
amniotic fluid	arr(13,18,21)x1,(XN)x1	46，XN	Adverse pregnancy history
amniotic fluid	arr(13,18,21)x1,(XN)x1	46，XN	Adverse pregnancy history
amniotic fluid	arr(13,18,21)x1,(XN)x1	46，XN	Adverse pregnancy history
amniotic fluid	arr(13,18,21)x1,(XN)x1	46，XN	Adverse pregnancy history
amniotic fluid	arr(13,18,21)x1,(XN)x1	46，XN	Adverse pregnancy history
amniotic fluid	arr(13,18,21)x1,(XN)x1	46，XN	Adverse pregnancy history
amniotic fluid	arr(13,18,21)x1,(XN)x1	46，XN	Adverse pregnancy history
amniotic fluid	arr(13,18,21)x1,(XN)x1	46，XN	Adverse pregnancy history
amniotic fluid	arr(13,18,21)x1,(XN)x1	46，XN	Adverse pregnancy history
amniotic fluid	arr(13,18,21)x1,(XN)x1	46，XN	Adverse pregnancy history
amniotic fluid	arr(13,18,21)x1,(XN)x1	46，XN	Adverse pregnancy history
amniotic fluid	arr(13,18,21)x1,(XN)x1	46，XN	Adverse pregnancy history
amniotic fluid	arr(13,18,21)x1,(XN)x1	46，XN	Adverse pregnancy history
amniotic fluid	arr(13,18,21)x1,(XN)x1	46，XN	Adverse pregnancy history
amniotic fluid	arr(13,18,21)x1,(XN)x1	46，XN	Adverse pregnancy history
amniotic fluid	arr(13,18,21)x1,(XN)x1	46，XN	Adverse pregnancy history
amniotic fluid	arr(13,18,21)x1,(XN)x1	46,XN,rob(13；21）（q10；q10）	Adverse pregnancy history
amniotic fluid	arr(13,18,21)x1,(XN)x1	46，XN	Adverse pregnancy history
amniotic fluid	arr(13,18,21)x1,(XN)x1	46，XN	Adverse pregnancy history
amniotic fluid	arr(13,18,21)x1,(XN)x1	46，XN	Adverse pregnancy history
amniotic fluid	arr(13,18,21)x1,(XN)x1	46，XN	Adverse pregnancy history
amniotic fluid	arr(13,18,21)x1,(XN)x1	46，XN	Adverse pregnancy history
amniotic fluid	arr(13,18,21)x1,(XN)x1	46，XN	Adverse pregnancy history
amniotic fluid	arr(13,18,21)x1,(XN)x1	46，XN	Adverse pregnancy history
amniotic fluid	arr(13,18,21)x1,(XN)x1	46，XN	Adverse pregnancy history
amniotic fluid	arr(13,18,21)x1,(XN)x1	46，XN	Adverse pregnancy history
amniotic fluid	arr(13,18,21)x1,(XN)x1	46，XN	Adverse pregnancy history
amniotic fluid	arr(13,18,21)x1,(XN)x1	46，XN	Adverse pregnancy history
amniotic fluid	arr(13,18,21)x1,(XN)x1	46，XN	Adverse pregnancy history
amniotic fluid	arr(13,18,21)x1,(XN)x1	46，XN	Adverse pregnancy history
amniotic fluid	arr(13,18,21)x1,(XN)x1	46，XN	Adverse pregnancy history
amniotic fluid	arr(13,18,21)x1,(XN)x1	46，XN	Adverse pregnancy history
amniotic fluid	arr(13,18,21)x1,(XN)x1	46，XN	Adverse pregnancy history
amniotic fluid	arr(13,18,21)x1,(XN)x1	46，XN	Adverse pregnancy history
amniotic fluid	arr(13,18,21)x1,(XN)x1	46，XN	Adverse pregnancy history
amniotic fluid	arr(13,18,21)x1,(XN)x1	46，XN	Adverse pregnancy history
amniotic fluid	arr(13,18,21)x2,(XN)x1	46，XN	Adverse pregnancy history
amniotic fluid	arr(13,18,21)x2,(XN)x1	46，XN	Adverse pregnancy history
amniotic fluid	arr(13,18,21)x2,(XN)x1	46，XN	Adverse pregnancy history
amniotic fluid	arr(13,18,21)x2,(XN)x1	46，XN	Adverse pregnancy history
amniotic fluid	arr(13,18,21)x2,(XN)x1	46，XN	Adverse pregnancy history
amniotic fluid	arr(13,18,21)x2,(XN)x1	46，XN	Adverse pregnancy history
amniotic fluid	arr(13,18,21)x2,(XN)x1	46，XN	Adverse pregnancy history
amniotic fluid	arr(13,18,21)x2,(XN)x1	46，XN	Adverse pregnancy history
amniotic fluid	arr(13,18,21)x2,(XN)x1	46，XN	Adverse pregnancy history
amniotic fluid	arr(13,18,21)x2,(XN)x1	46，XN	Adverse pregnancy history
amniotic fluid	arr(13,18,21)x2,(XN)x1	46，XN	Adverse pregnancy history
amniotic fluid	arr(13,18,21)x2,(XN)x1	46，XN	Adverse pregnancy history
amniotic fluid	arr(13,18,21)x2,(XN)x1	46，XN	Adverse pregnancy history
amniotic fluid	arr(13,18,21)x2,(XN)x1	46，XN	Adverse pregnancy history
amniotic fluid	arr(13,18,21)x2,(XN)x1	46，XN	Adverse pregnancy history
amniotic fluid	arr(13,18,21)x2,(XN)x1	46，XN	Adverse pregnancy history
amniotic fluid	arr(13,18,21)x2,(XN)x1	46，XN	Adverse pregnancy history
amniotic fluid	arr(13,18,21)x2,(XN)x1	46，XN	Adverse pregnancy history
amniotic fluid	arr(13,18,21)x2,(XN)x1	46，XN	Adverse pregnancy history
amniotic fluid	arr(13,18,21)x2,(XN)x1	46，XN	Adverse pregnancy history
amniotic fluid	arr(13,18,21)x2,(XN)x1	46，XN	Adverse pregnancy history
amniotic fluid	arr(13,18,21)x2,(XN)x1	46，XN	Adverse pregnancy history
amniotic fluid	arr(13,18,21)x2,(XN)x1	46，XN	Adverse pregnancy history
amniotic fluid	arr(13,18,21)x2,(XN)x1	46，XN	Adverse pregnancy history
amniotic fluid	arr(13,18,21)x2,(XN)x1	46，XN	Adverse pregnancy history
amniotic fluid	arr(13,18,21)x2,(XN)x1	46，XN	Adverse pregnancy history
amniotic fluid	arr(13,18,21)x2,(XN)x1	46，XN	Adverse pregnancy history
amniotic fluid	arr(13,18,21)x2,(XN)x1	46，XN	Adverse pregnancy history
amniotic fluid	arr(13,18,21)x2,(XN)x1	46，XN	Adverse pregnancy history
amniotic fluid	arr(13,18,21)x2,(XN)x1	46，XN	Adverse pregnancy history
amniotic fluid	arr(13,18,21)x2,(XN)x1	46，XN	Adverse pregnancy history
amniotic fluid	arr(13,18,21)x2,(XN)x1	46，XN	Adverse pregnancy history
amniotic fluid	arr(13,18,21)x2,(XN)x1	46，XN	Adverse pregnancy history
amniotic fluid	arr(13,18,21)x2,(XN)x1	46，XN	Adverse pregnancy history
amniotic fluid	arr(13,18,21)x2,(XN)x1	46，XN	Adverse pregnancy history
amniotic fluid	arr(13,18,21)x2,(XN)x1	46，XN	Adverse pregnancy history

## Sheet: Two or more type of high risk 
	Samples	BoBs assay	karyotype	High risk factors
1	amniotic fluid	arr(13,18,21)x2,(XN)x1	46，XN	Advanced maternal age，Abnormal ultrasound
2	amniotic fluid	arr(13,18,21)x2,(XN)x1	46，XN	Advanced maternal age，Abnormal ultrasound
3	amniotic fluid	arr(13,18,21)x2,(XN)x1	46，XN	High risk of serological screening，Abnormal ultrasound
4	amniotic fluid	arr(21)x3	47，XN，+21	Advanced maternal age，Abnormal ultrasound
5	amniotic fluid	arr(13,18,21)x2,(XN)x1	46，XN	Advanced maternal age，Abnormal ultrasound
6	amniotic fluid	arr(13,18,21)x2,(XN)x1	46，XN	High risk of serological screening，Abnormal ultrasound
7	amniotic fluid	arr(13,18,21)x2,(XN)x1	46，XN	Advanced maternal age，Adverse pregnancy history
8	amniotic fluid	arr(18)x3	47，XN，+18	Advanced maternal age，Abnormal ultrasound
9	amniotic fluid	arr(13,18,21)x2,(XN)x1	46，XN	High risk of serological screening，Abnormal ultrasound
10	amniotic fluid	arr(13,18,21)x2,(XN)x1	46，XN	High risk of serological screening，Abnormal ultrasound
11	amniotic fluid	arr(13,18,21)x2,(XN)x1	46，XN	Advanced maternal age，Abnormal ultrasound
12	amniotic fluid	arr(13,18,21)x2,(XN)x1	46，XN	Adverse pregnancy history，Abnormal ultrasound
13	amniotic fluid	arr(13,18,21)x2,(XN)x1	46，XN	Advanced maternal age，Abnormal ultrasound
14	amniotic fluid	arr(13,18,21)x2,(XN)x1	46，XN	High risk of serological screening，Abnormal ultrasound
15	amniotic fluid	arr(21)x3	47，XN，+21	Advanced maternal age，Abnormal ultrasound
16	amniotic fluid	arr(13,18,21)x2,(XN)x1	46，XN	High risk of serological screening，Abnormal ultrasound
17	amniotic fluid	arr(13,18,21)x2,(XN)x1	46，XN	Advanced maternal age，Abnormal ultrasound
18	amniotic fluid	arr(13,18,21)x2,(XN)x1	46，XN	Advanced maternal age，Abnormal ultrasound
19	amniotic fluid	arr(13,18,21)x2,(XN)x1	46，XN	Adverse pregnancy history，Abnormal ultrasound
20	amniotic fluid	arr(13,18,21)x2,(XN)x1	46，XN	High risk of serological screening，Abnormal ultrasound
21	amniotic fluid	arr(13,18,21)x2,(XN)x1	46，XN	Advanced maternal age，Adverse pregnancy history
22	amniotic fluid	arr(13,18,21)x2,(XN)x1	46，XN	Advanced maternal age，Abnormal ultrasound
23	amniotic fluid	arr(13,18,21)x2,(XN)x1	46，XN	High risk of serological screening，Abnormal ultrasound
24	amniotic fluid	arr(13,18,21)x2,(XN)x1	46，XN	High risk of serological screening，Abnormal ultrasound
25	amniotic fluid	arr(13,18,21)x2,(XN)x1	46，XN	Adverse pregnancy history，Abnormal ultrasound
26	amniotic fluid	arr(13,18,21)x2,(XN)x1,(22q11.2)x1	46，XN	Adverse pregnancy history，Abnormal ultrasound
27	amniotic fluid	arr(13,18,21)x2,(XN)x1	46，XN	Adverse pregnancy history，Abnormal ultrasound
28	amniotic fluid	arr(13,18,21)x2,(XN)x1	46，XN	Advanced maternal age，Adverse pregnancy history
29	amniotic fluid	arr(13,18,21)x2,(XN)x1	mos45，X[40]/47,XYY[3]/46，XY[10]	High risk of serological screening，Abnormal ultrasound
30	amniotic fluid	arr(13,18,21)x2,(XN)x1	46，XN	Advanced maternal age，Adverse pregnancy history
31	amniotic fluid	arr(13,18,21)x2,(XN)x1	46，XN	Adverse pregnancy history，High risk of serological screening
32	amniotic fluid	arr(13,18,21)x2,(XN)x1	46，XN	Advanced maternal age，Abnormal ultrasound
33	amniotic fluid	arr(13,18,21)x2,(XN)x1	mos45,X[18]/47,XXX[6]/46,XX[76]	Advanced maternal age，Abnormal ultrasound
34	amniotic fluid	arr(13,18,21)x2,(XN)x1	46，XN	Adverse pregnancy history，High risk of serological screening
35	amniotic fluid	arr(13,18,21)x2,(XN)x1	46，XN	Adverse pregnancy history，High risk of serological screening
36	amniotic fluid	arr(13,18,21)x2,(XN)x1	46，XN	Advanced maternal age，Adverse pregnancy history
37	amniotic fluid	arr(13,18,21)x2,(XN)x1,(22q11.2)x3	46，XN	High risk of serological screening，Abnormal ultrasound
38	amniotic fluid	arr(13,18,21)x2,(XN)x1	46，XN	Advanced maternal age，Adverse pregnancy history
39	amniotic fluid	arr(13,18,21)x2,(XN)x1	46，XN	High risk of serological screening，Abnormal ultrasound
40	amniotic fluid	arr(13,18,21)x2,(XN)x1	46，XN	High risk of serological screening，Abnormal ultrasound
41	amniotic fluid	arr(13,18,21)x2,(XN)x1	46，XN	High risk of serological screening，Abnormal ultrasound
42	amniotic fluid	arr(13,18,21)x2,(XN)x1	mos45,XN,dic,t(5:14)(p15;p11.2[35]/45,XN,45,XN,dic,t(8;14)(p32q:11.2)[15]	High risk of serological screening，Abnormal ultrasound
43	amniotic fluid	arr(13,18,21)x2,(XN)x1	46，XN	Adverse pregnancy history，High risk of serological screening
44	amniotic fluid	arr(13,18,21)x2,(XN)x1	46，XN	Advanced maternal age，Abnormal ultrasound
45	amniotic fluid	arr(13,18,21)x2,(XN)x1	46，XN	Advanced maternal age，Abnormal ultrasound
46	amniotic fluid	arr(13,18,21)x2,(XN)x1	46，XN	Advanced maternal age，Adverse pregnancy history
47	amniotic fluid	arr(13,18,21)x2,(XN)x1	46，XN	Advanced maternal age，Adverse pregnancy history
48	amniotic fluid	arr(13,18,21)x2,(XN)x1	46，XN	High risk of serological screening，Abnormal ultrasound
49	amniotic fluid	arr(13,18,21)x2,(XN)x1	46，XN	Advanced maternal age，Adverse pregnancy history
50	amniotic fluid	arr(21)x3	47，XN，inv（9）（p11；q13）+21	High risk of serological screening，Abnormal ultrasound
51	amniotic fluid	arr(13,18,21)x2,(XN)x1	46，XN	Advanced maternal age，Adverse pregnancy history
52	amniotic fluid	arr(13,18,21)x2,(XN)x1	46，XN	High risk of serological screening，Abnormal ultrasound
53	amniotic fluid	arr(13,18,21)x2,(XN)x1	46，XN	Adverse pregnancy history，High risk of serological screening
54	amniotic fluid	arr(13,18,21)x2,(XN)x1	46，XN	High risk of serological screening，Abnormal ultrasound
55	amniotic fluid	arr(13,18,21)x2,(XN)x1	46，XN，inv（9）（p11；q13）	Advanced maternal age，Adverse pregnancy history
56	amniotic fluid	arr(13,18,21)x2,(XN)x1	46，XN	Advanced maternal age，Adverse pregnancy history
57	amniotic fluid	arr(13,18,21)x2,(XN)x1	46，XN	High risk of serological screening，Abnormal ultrasound
58	amniotic fluid	arr(21)x3	46，XN，inv（9）（p11；q13）,rob(14;21)(q10;q10),+21	Advanced maternal age，Adverse pregnancy history
59	amniotic fluid	arr(13,18,21)x2,(XN)x1	46，XN	Advanced maternal age，Adverse pregnancy history
60	amniotic fluid	arr(13,18,21)x2,(XN)x1	46，XN	Advanced maternal age，Adverse pregnancy history
61	amniotic fluid	arr(13,18,21)x2,(XN)x1	46，XN	High risk of serological screening，Adverse pregnancy history
62	amniotic fluid	arr(13,18,21)x2,(XN)x1	46，XN	Advanced maternal age，Abnormal ultrasound
63	amniotic fluid	arr(13,18,21)x2,(XN)x1	46，XN	High risk of serological screening，Adverse pregnancy history
64	amniotic fluid	arr(13,18,21)x2,(XN)x1	46，XN	Advanced maternal age，Abnormal ultrasound
65	amniotic fluid	arr(13,18,21)x2,(XN)x1	46，XN	Advanced maternal age，Abnormal ultrasound
66	amniotic fluid	arr(13,18,21)x2,(XN)x1	46，XN	High risk of serological screening，Abnormal ultrasound
67	amniotic fluid	arr(13,18,21)x2,(XN)x1	46，XN	High risk of serological screening，Abnormal ultrasound
68	amniotic fluid	arr(13,18,21)x2,(XN)x1	46，XN	Advanced maternal age，Abnormal ultrasound
69	amniotic fluid	arr(13,18,21)x2,(XN)x1	46，XN	High risk of serological screening，Abnormal ultrasound
70	amniotic fluid	arr(13,18,21)x2,(XN)x1	46，XN，t（13；Y）(q11.23;q32)	High risk of serological screening，Abnormal ultrasound
71	amniotic fluid	arr(13,18,21)x2,(XN)x1	46，XN	High risk of serological screening，Abnormal ultrasound
72	amniotic fluid	arr(13,18,21)x2,(XN)x1	46，XN	Advanced maternal age，Adverse pregnancy history
73	amniotic fluid	arr(13,18,21)x2,(XN)x1	46，XN	High risk of serological screening，Abnormal ultrasound
74	amniotic fluid	arr(13,18,21)x2,(XN)x1	46，XN	Advanced maternal age，Adverse pregnancy history
75	amniotic fluid	arr(13,18,21)x2,(XN)x1	46，XN	High risk of serological screening，Abnormal ultrasound
76	amniotic fluid	arr(13,18,21)x2,(XN)x1	46，XN	High risk of serological screening，Abnormal ultrasound
77	amniotic fluid	arr(13,18,21)x2,(XN)x1	46，XN	Advanced maternal age，Abnormal ultrasound
78	amniotic fluid	arr(13,18,21)x2,(XN)x1	45，XN，inv（9）（p11;q13）,rob(14;21)(q10;q10)	High risk of serological screening，Adverse pregnancy history
79	amniotic fluid	arr(13,18,21)x2,(XN)x1	46，XN	High risk of serological screening，Adverse pregnancy history
80	amniotic fluid	arr(13,18,21)x2,(XN)x1	46，XN	High risk of serological screening，Abnormal ultrasound
81	amniotic fluid	arr(13,18,21)x2,(XN)x1	46，XN	High risk of serological screening，Abnormal ultrasound
82	amniotic fluid	arr(13,18,21)x2,(XN)x1	46，XN	High risk of serological screening，Adverse pregnancy history
83	amniotic fluid	arr(13,18,21)x2,(XN)x1	46，XN	High risk of serological screening，Abnormal ultrasound
84	amniotic fluid	arr(13,18,21)x2,(XN)x1	46，XN	High risk of serological screening，Abnormal ultrasound
85	amniotic fluid	arr(13,18,21)x2,(XN)x1	46，XN	High risk of serological screening，Abnormal ultrasound
86	amniotic fluid	arr(13,18,21)x2,(XN)x1	46，XN	High risk of serological screening，Abnormal ultrasound
87	amniotic fluid	arr(13,18,21)x2,(XN)x1	46，XN	Advanced maternal age，Adverse pregnancy history
88	amniotic fluid	arr(13,18,21)x2,(XN)x1	46，XN	High risk of serological screening，Adverse pregnancy history
89	amniotic fluid	arr(13,18,21)x2,(XN)x1	46，XN	High risk of serological screening，Abnormal ultrasound
90	amniotic fluid	arr(13,18,21)x2,(XN)x1	46，XN	Advanced maternal age，Adverse pregnancy history
91	amniotic fluid	arr(13,18,21)x2,(XN)x1	46，XN	High risk of serological screening，Abnormal ultrasound
92	amniotic fluid	arr(13,18,21)x2,(XN)x1	46，XN	Advanced maternal age，Adverse pregnancy history
93	amniotic fluid	arr(13,18,21)x2,(XN)x1	46，XN	High risk of serological screening，Abnormal ultrasound
94	amniotic fluid	arr(13,18,21)x2,(XN)x1	46，XN	Advanced maternal age，Adverse pregnancy history
95	amniotic fluid	arr(Yq11.221q11.222)x2	46，XN	High risk of serological screening，Adverse pregnancy history
96	amniotic fluid	arr(13,18,21)x2,(XN)x1	46，XN	Advanced maternal age，Abnormal ultrasound
97	amniotic fluid	arr(13,18,21)x2,(XN)x1	46，XN	High risk of serological screening，Adverse pregnancy history
98	amniotic fluid	arr(13,18,21)x2,(XN)x1	46，XN	High risk of serological screening，Adverse pregnancy history
99	amniotic fluid	arr(13,18,21)x2,(XN)x1	46，XN	High risk of serological screening，Adverse pregnancy history
100	amniotic fluid	arr(21)x3	46，XN，rob(14:21)(q10:q10),+21	Advanced maternal age，Adverse pregnancy history
101	amniotic fluid	arr(13,18,21)x2,(XN)x1	46，XN	Advanced maternal age，Adverse pregnancy history
102	amniotic fluid	arr（Xp22.31）x3	46，XN	High risk of serological screening，Adverse pregnancy history
103	amniotic fluid	arr(13,18,21)x2,(XN)x1	46，XN	Advanced maternal age，Abnormal ultrasound
104	amniotic fluid	arr(13,18,21)x2,(XN)x1	46，XN	Advanced maternal age，Abnormal ultrasound
105	amniotic fluid	arr(13,18,21)x2,(XN)x1	46，XN	High risk of serological screening，Abnormal ultrasound
106	amniotic fluid	arr(13,18,21)x2,(XN)x1	46，XN	High risk of serological screening，Adverse pregnancy history
107	amniotic fluid	arr(13,18,21)x2,(XN)x1	46，XN	High risk of serological screening，Abnormal ultrasound
108	amniotic fluid	arr(13,18,21)x2,(XN)x1	46，XN	High risk of serological screening，Abnormal ultrasound
109	amniotic fluid	arr(13,18,21)x2,(XN)x1	46，XN	High risk of serological screening，Abnormal ultrasound
110	amniotic fluid	arr(13,18,21)x2,(XN)x1	46，XN	High risk of serological screening，Abnormal ultrasound
111	amniotic fluid	arr(13,18,21)x2,(XN)x1	46，XN	High risk of serological screening，Abnormal ultrasound
112	amniotic fluid	arr(13,18,21)x2,(XN)x1	46，XN	Abnormal ultrasound，Adverse pregnancy history
113	amniotic fluid	arr(13,18,21)x2,(XN)x1	46，XN	Advanced maternal age，Abnormal ultrasound
114	amniotic fluid	arr(13,18,21)x2,(XN)x1	46，XN	High risk of serological screening，Adverse pregnancy history
115	amniotic fluid	arr(13,18,21)x2,(XN)x1	46，XN	Advanced maternal age，Adverse pregnancy history
116	amniotic fluid	arr(13,18,21)x2,(XN)x1	46，XN	Advanced maternal age，Adverse pregnancy history
117	amniotic fluid	arr(13,18,21)x2,(XN)x1	46，XN	Abnormal ultrasound，Adverse pregnancy history
118	amniotic fluid	arr(21)x3	47，XN+21	Advanced maternal age，Abnormal ultrasound
119	amniotic fluid	arr(13,18,21)x2,(XN)x1	46，XN	High risk of serological screening，Abnormal ultrasound
120	amniotic fluid	arr(13,18,21)x2,(XN)x1	46，XN	High risk of serological screening，Abnormal ultrasound
121	amniotic fluid	arr(13,18,21)x2,(XN)x1	46，XN	Advanced maternal age，Abnormal ultrasound
122	amniotic fluid	arr(13,18,21)x2,(XN)x1	46，XN	Advanced maternal age，Abnormal ultrasound
123	amniotic fluid	arr(13,18,21)x2,(XN)x1	46，XN	Advanced maternal age，Abnormal ultrasound
124	amniotic fluid	arr(13,18,21)x2,(XN)x1	46，XN	Advanced maternal age，Abnormal ultrasound
125	amniotic fluid	arr(13,18,21)x2,(XN)x1	46，XN	High risk of serological screening，Abnormal ultrasound
126	amniotic fluid	arr(13,18,21)x2,(XN)x1	46，XN	Advanced maternal age，Adverse pregnancy history
127	amniotic fluid	arr(13,18,21)x2,(XN)x1	46，XN	Advanced maternal age，Abnormal ultrasound
128	amniotic fluid	arr(13,18,21)x2,(XN)x1	46，XN	Advanced maternal age，Abnormal ultrasound
129	amniotic fluid	arr(13,18,21)x2,(XN)x1	46，XN	Advanced maternal age，Abnormal ultrasound
130	amniotic fluid	arr(13,18,21)x2,(XN)x1	46，XN	High risk of serological screening，Abnormal ultrasound
131	amniotic fluid	arr(13,18,21)x2,(XN)x1	46，XN	High risk of serological screening，Abnormal ultrasound
132	amniotic fluid	arr(13,18,21)x2,(XN)x1	46，XN	High risk of serological screening，Abnormal ultrasound
133	amniotic fluid	arr(13,18,21)x2,(XN)x1	46，XN	Abnormal ultrasound，Adverse pregnancy history
134	amniotic fluid	arr(13,18,21)x2,(XN)x1	46，XN	Advanced maternal age，Abnormal ultrasound
135	amniotic fluid	arr(13,18,21)x2,(XN)x1	46，XN	Advanced maternal age，Abnormal ultrasound
136	amniotic fluid	arr(13,18,21)x2,(XN)x1	46，XN	High risk of serological screening，Abnormal ultrasound
137	amniotic fluid	arr(13,18,21)x2,(XN)x1	46，XN	Advanced maternal age，Abnormal ultrasound
138	amniotic fluid	arr(13,18,21)x2,(XN)x1	46，XN	Advanced maternal age，Abnormal ultrasound
139	amniotic fluid	arr(13,18,21)x2,(XN)x1	46，XN	Advanced maternal age，Abnormal ultrasound
140	amniotic fluid	arr(13,18,21)x2,(XN)x1	46，XN	High risk of serological screening，Abnormal ultrasound
141	amniotic fluid	arr(13,18,21)x2,(XN)x1	46，XN	Advanced maternal age，High risk of serological screening，Abnormal ultrasound
142	amniotic fluid	arr(13,18,21)x2,(XN)x1	46，XN	Advanced maternal age，Abnormal ultrasound
143	amniotic fluid	arr(13,18,21)x2,(XN)x1	46，XN	Advanced maternal age，Abnormal ultrasound
144	amniotic fluid	arr(13,18,21)x2,(XN)x1	46，XN	High risk of serological screening，Abnormal ultrasound
145	amniotic fluid	arr(13,18,21)x2,(XN)x1	46，XN	High risk of serological screening，Abnormal ultrasound
146	amniotic fluid	arr(13,18,21)x2,(XN)x1	46，XN	Advanced maternal age，Abnormal ultrasound
147	amniotic fluid	arr(13,18,21)x2,(XN)x1	46，XN	High risk of serological screening，Adverse pregnancy history
148	amniotic fluid	arr(13,18,21)x2,(XN)x1	46，XN	High risk of serological screening，Adverse pregnancy history
149	amniotic fluid	arr(13,18,21)x2,(XN)x1	46，XN	High risk of serological screening，Abnormal ultrasound
150	amniotic fluid	arr(13,18,21)x2,(XN)x1	46，XN	Advanced maternal age，Adverse pregnancy history
151	amniotic fluid	arr(13,18,21)x2,(XN)x1	46，XN	High risk of serological screening，Abnormal ultrasound
152	amniotic fluid	arr(13,18,21)x1,(XN)x1	46，X，inv（Y）（P11.1q11.2)	High risk of serological screening，Adverse pregnancy history
153	amniotic fluid	arr(13,18,21)x1,(XN)x1	46，XN	Abnormal ultrasound，Adverse pregnancy history
154	amniotic fluid	arr(13,18,21)x1,(XN)x1	46，XN	High risk of serological screening，Adverse pregnancy history
155	amniotic fluid	arr(13,18,21)x2,(XN)x1	46，XN	Advanced maternal age，Adverse pregnancy history
156	amniotic fluid	arr(13,18,21)x2,(XN)x1	46，XN	Advanced maternal age，Adverse pregnancy history
157	amniotic fluid	arr(13,18,21)x2,(XN)x1	46，XN	Advanced maternal age，Adverse pregnancy history
158	amniotic fluid	arr(13,18,21)x2,(XN)x1	46，XN	High risk of serological screening，Abnormal ultrasound
159	amniotic fluid	arr(13,18,21)x2,(XN)x1	46，XN	Advanced maternal age，Adverse pregnancy history
160	amniotic fluid	arr(13,18,21)x2,(XN)x1	46，XN	High risk of serological screening，Adverse pregnancy history
161	amniotic fluid	arr(13,18,21)x2,(XN)x1	46，XN,9qh+	Advanced maternal age，Adverse pregnancy history
162	amniotic fluid	arr(13,18,21)x2,(XN)x1	46，XN	Advanced maternal age，Abnormal ultrasound
163	amniotic fluid	arr(13,18,21)x2,(XN)x1	46，XN	High risk of serological screening，Adverse pregnancy history
164	amniotic fluid	arr(13,18,21)x2,(XN)x1	46，XN	High risk of serological screening，Adverse pregnancy history
165	amniotic fluid	arr(13,18,21)x2,(XN)x1	46，XN	Advanced maternal age，Adverse pregnancy history
166	amniotic fluid	arr(13,18,21)x2,(XN)x1	46，XN	Advanced maternal age，Abnormal ultrasound
167	amniotic fluid	arr(13,18,21)x2,(XN)x1	46，XN	High risk of serological screening，Abnormal ultrasound
168	amniotic fluid	arr(13,18,21)x2,(XN)x1	46，XN	High risk of serological screening，Abnormal ultrasound
169	amniotic fluid	arr(13,18,21)x2,(XN)x1	46，XN	High risk of serological screening，Abnormal ultrasound
170	amniotic fluid	arr(13,18,21)x2,(XN)x1	46，XN	High risk of serological screening，Abnormal ultrasound
171	amniotic fluid	arr(13,18,21)x2,(XN)x1	46，XN	High risk of serological screening，Abnormal ultrasound
172	amniotic fluid	arr(13,18,21)x2,(XN)x1	46，XN	High risk of serological screening，Adverse pregnancy history
173	amniotic fluid	arr(13,18,21)x2,(XN)x1	46，XN，t（2:7）(p10:q10)	High risk of serological screening，Abnormal ultrasound
174	amniotic fluid	arr(13,18,21)x2,(XN)x1	46，XN	High risk of serological screening，Abnormal ultrasound
175	amniotic fluid	arr(21)x3	47，XN+21	Advanced maternal age，Abnormal ultrasound
176	amniotic fluid	arr(13,18,21)x2,(XN)x1	46，XN	Advanced maternal age，Abnormal ultrasound
177	amniotic fluid	arr(13,18,21)x2,(XN)x1	46，XN	Advanced maternal age，Adverse pregnancy history
178	amniotic fluid	arr(13,18,21)x2,(XN)x1	46，XN	High risk of serological screening，Abnormal ultrasound
179	amniotic fluid	arr(13,18,21)x2,(XN)x1	46，XN	Advanced maternal age，Abnormal ultrasound
180	amniotic fluid	arr(13,18,21)x2,(XN)x1	46，XN	High risk of serological screening，Abnormal ultrasound
181	amniotic fluid	arr(13,18,21)x2,(XN)x1	46，XN	High risk of serological screening，Abnormal ultrasound
182	amniotic fluid	arr(13,18,21)x2,(XN)x1	46，XN	High risk of serological screening，Abnormal ultrasound
183	amniotic fluid	arr(13,18,21)x2,(XN)x1	46，XN	High risk of serological screening，Abnormal ultrasound
184	amniotic fluid	arr(13,18,21)x2,(XN)x1	46，XN	High risk of serological screening，Abnormal ultrasound
185	amniotic fluid	arr(13,18,21)x2,(XN)x1	46，XN	Advanced maternal age，Abnormal ultrasound
186	amniotic fluid	arr(13,18,21)x2,(XN)x1	46，XN	Advanced maternal age，Abnormal ultrasound
187	amniotic fluid	arr(13,18,21)x2,(XN)x1	46，XN	Advanced maternal age，Abnormal ultrasound
188	amniotic fluid	arr(13,18,21)x2,(XN)x1	46，XN	High risk of serological screening，Adverse pregnancy history
189	amniotic fluid	arr(13,18,21)x2,(XN)x1	46，XN	Advanced maternal age，Abnormal ultrasound
190	amniotic fluid	arr(13,18,21)x2,(XN)x1	46，XN	Advanced maternal age，Abnormal ultrasound
191	amniotic fluid	arr(13,18,21)x2,(XN)x1	46，XN	High risk of serological screening，Abnormal ultrasound
192	amniotic fluid	arr(13,18,21)x2,(XN)x1	46，XN	High risk of serological screening，Abnormal ultrasound
193	amniotic fluid	arr(13,18,21)x2,(XN)x1	46，XN	Advanced maternal age，Adverse pregnancy history
194	amniotic fluid	arr(13,18,21)x2,(XN)x1	46，XN	High risk of serological screening，Adverse pregnancy history
195	amniotic fluid	arr(13,18,21)x2,(XN)x1	46，XN	High risk of serological screening，Abnormal ultrasound
196	amniotic fluid	arr(13,18,21)x2,(XN)x1	46，XN	Advanced maternal age，Adverse pregnancy history
197	amniotic fluid	arr(13,18,21)x2,(XN)x1	46，XN	High risk of serological screening，Adverse pregnancy history
198	amniotic fluid	arr(13,18,21)x2,(XN)x1	46，XN	Advanced maternal age，Adverse pregnancy history
199	amniotic fluid	arr(13,18,21)x2,(XN)x1	46，XN	High risk of serological screening，Abnormal ultrasound
200	amniotic fluid	arr(13,18,21)x2,(XN)x1	46，XN	Advanced maternal age，Abnormal ultrasound
201	amniotic fluid	arr(13,18,21)x2,(XN)x1	46，XN	Advanced maternal age，Abnormal ultrasound
202	amniotic fluid	arr(21)x3	46XN,rob(14;21)(q10;q10),+21	Advanced maternal age，Abnormal ultrasound
203	amniotic fluid	arr(13,18,21)x2,(XN)x1	46，XN	Advanced maternal age，Adverse pregnancy history
204	amniotic fluid	arr(13,18,21)x2,(XN)x1	46，XN	Advanced maternal age，Adverse pregnancy history
205	amniotic fluid	arr(13,18,21)x2,(XN)x1	46，XN	High risk of serological screening，Abnormal ultrasound
206	amniotic fluid	arr(13,18,21)x2,(XN)x1	46，XN	Advanced maternal age，Adverse pregnancy history
207	amniotic fluid	arr(13,18,21)x2,(XN)x1	46，XN	High risk of serological screening，Abnormal ultrasound
208	amniotic fluid	arr(13,18,21)x2,(XN)x1	46，XN	Advanced maternal age，Adverse pregnancy history
209	amniotic fluid	arr(13,18,21)x2,(XN)x1	46，XN	High risk of serological screening，Abnormal ultrasound
210	amniotic fluid	arr(13,18,21)x2,(XN)x1	46，XN	High risk of serological screening，Abnormal ultrasound
211	amniotic fluid	arr(13,18,21)x2,(XN)x1	46，XN	High risk of serological screening，Abnormal ultrasound
212	amniotic fluid	arr(13,18,21)x2,(XN)x1	46，XN	Advanced maternal age，Abnormal ultrasound
213	amniotic fluid	arr(13,18,21)x2,(XN)x1	46，XN	Advanced maternal age，Abnormal ultrasound
214	amniotic fluid	arr(13,18,21)x2,(XN)x1	46，XN	High risk of serological screening，Abnormal ultrasound
215	amniotic fluid	arr(13,18,21)x2,(XN)x1	46，XN	Advanced maternal age，Abnormal ultrasound
216	amniotic fluid	arr(13,18,21)x2,(XN)x1	46，XN	High risk of serological screening，Abnormal ultrasound
217	amniotic fluid	arr(13,18,21)x2,(XN)x1	46，XN	High risk of serological screening，Abnormal ultrasound
218	amniotic fluid	arr(13,18,21)x2,(XN)x1	46，XN	Abnormal ultrasound,Adverse pregnancy history
219	amniotic fluid	arr(13,18,21)x2,(XN)x1	46，XN	Advanced maternal age，Abnormal ultrasound
220	amniotic fluid	arr(13,18,21)x2,(XN)x1	46，XN	Advanced maternal age，Abnormal ultrasound
221	amniotic fluid	arr(13,18,21)x2,(XN)x1	46，XN	High risk of serological screening，Abnormal ultrasound
222	amniotic fluid	arr(13,18,21)x2,(XN)x1	46，XN	Advanced maternal age，Adverse pregnancy history
223	amniotic fluid	arr(13,18,21)x2,(XN)x1	46，XN	Advanced maternal age，Adverse pregnancy history
224	amniotic fluid	arr(13,18,21)x2,(XN)x1	46，XN	Advanced maternal age，Abnormal ultrasound
225	amniotic fluid	arr(13,18,21)x2,(XN)x1	46，XN	High risk of serological screening，Adverse pregnancy history
226	amniotic fluid	arr(13,18,21)x2,(XN)x1	46，XN	Advanced maternal age，Abnormal ultrasound
227	amniotic fluid	arr(13,18,21)x2,(XN)x1	46，XN	Advanced maternal age，Adverse pregnancy history
228	amniotic fluid	arr(13,18,21)x2,(XN)x1	46，XN	High risk of serological screening，Abnormal ultrasound
229	amniotic fluid	arr(13,18,21)x2,(XN)x1	46，XN	High risk of serological screening，Abnormal ultrasound
230	amniotic fluid	arr(13,18,21)x2,(XN)x1	46，XN，t(1；5)(p36；q13）	High risk of serological screening，Abnormal ultrasound
231	amniotic fluid	arr(13,18,21)x2,(XN)x1	46，XN	High risk of serological screening，Abnormal ultrasound
232	amniotic fluid	arr(13,18,21)x2,(XN)x1	46，XN	High risk of serological screening，Adverse pregnancy history
233	amniotic fluid	arr(13,18,21)x2,(XN)x1	46，XN	High risk of serological screening，Abnormal ultrasound
234	amniotic fluid	arr(13,18,21)x2,(XN)x1	46，XN	High risk of serological screening，Abnormal ultrasound
235	amniotic fluid	arr(13,18,21)x2,(XN)x1	46，XN	High risk of serological screening，Abnormal ultrasound
236	amniotic fluid	arr(13,18,21)x2,(XN)x1	46，XN	Advanced maternal age，Abnormal ultrasound
237	amniotic fluid	arr(13,18,21)x2,(XN)x1	46，XN	Advanced maternal age，Abnormal ultrasound
238	amniotic fluid	arr(13,18,21)x2,(XN)x1	46，XN	Advanced maternal age，Abnormal ultrasound
239	amniotic fluid	arr(13,18,21)x2,(XN)x1	46，XN	Advanced maternal age，Adverse pregnancy history
240	amniotic fluid	arr(13,18,21)x2,(XN)x1	46，XN	Advanced maternal age，Abnormal ultrasound
241	amniotic fluid	arr(13,18,21)x2,(XN)x1	46，XN	High risk of serological screening，Abnormal ultrasound
242	amniotic fluid	arr(13,18,21)x2,(XN)x1	46，XN	Advanced maternal age，Abnormal ultrasound
243	amniotic fluid	arr(13,18,21)x2,(XN)x1	46，XN	Advanced maternal age，Abnormal ultrasound
244	amniotic fluid	arr(1-22)x2,(XN)x1	46，XN	High risk of serological screening，Abnormal ultrasound
245	amniotic fluid	arr(13,18,21)x2,(XN)x1	46，XN	High risk of serological screening，Abnormal ultrasound
246	amniotic fluid	arr(13,18,21)x2,(XN)x1	46，XN	High risk of serological screening，Abnormal ultrasound
247	amniotic fluid	arr(21)x3	47，XN，+21	High risk of serological screening，Abnormal ultrasound
248	amniotic fluid	arr(21)x3	47，XN，+21	High risk of serological screening，Abnormal ultrasound
249	amniotic fluid	arr(13,18,21)x2,(XN)x1	46，XN	High risk of serological screening，Abnormal ultrasound
250	amniotic fluid	arr(X)x3	47,XXX	Advanced maternal age，Abnormal ultrasound
251	amniotic fluid	arr(18)x2-3	46,XN[20]/47,XN+18[30]	Advanced maternal age，Abnormal ultrasound
252	amniotic fluid	arr(13,18,21)x2,(XN)x1	46，XN	High risk of serological screening，Abnormal ultrasound
253	amniotic fluid	arr(13,18,21)x2,(XN)x1	46，XN	High risk of serological screening，Abnormal ultrasound
254	amniotic fluid	arr(13,18,21)x2,(XN)x1	46，XN	High risk of serological screening，Abnormal ultrasound
255	amniotic fluid	arr(13,18,21)x2,(XN)x1	46，XN	High risk of serological screening，Abnormal ultrasound
256	amniotic fluid	arr(13,18,21)x2,(XN)x1	46，XN	High risk of serological screening，Abnormal ultrasound
257	amniotic fluid	arr(13,18,21)x2,(XN)x1	46，XN	Advanced maternal age，Abnormal ultrasound
258	amniotic fluid	arr(13,18,21)x2,(XN)x1	46，XN	High risk of serological screening，Abnormal ultrasound
259	amniotic fluid	arr(13,18,21)x2,(XN)x1	46，XN	High risk of serological screening，Abnormal ultrasound
260	amniotic fluid	arr(13,18,21)x2,(XN)x1	46，XN	High risk of serological screening，Abnormal ultrasound
261	amniotic fluid	arr(X)x2-3	46，XN	Advanced maternal age，Abnormal ultrasound
262	amniotic fluid	arr(13,18,21)x2,(XN)x1	46，XN	High risk of serological screening，Abnormal ultrasound
263	amniotic fluid	arr(13,18,21)x2,(XN)x1	46，XN	High risk of serological screening，Abnormal ultrasound
264	amniotic fluid	arr(13,18,21)x2,(XN)x1	46，XN	High risk of serological screening，Abnormal ultrasound
265	amniotic fluid	arr(13,18,21)x2,(XN)x1	46，XN	High risk of serological screening，Abnormal ultrasound
266	amniotic fluid	arr(13,18,21)x2,(XN)x1	46，XN	High risk of serological screening，Abnormal ultrasound
267	amniotic fluid	arr(13,18,21)x2,(XN)x1	46，XN	High risk of serological screening，Abnormal ultrasound
268	amniotic fluid	arr(13,18,21)x2,(XN)x1	46，XN	High risk of serological screening，Abnormal ultrasound
269	amniotic fluid	arr(13,18,21)x2,(XN)x1	46，XN	Advanced maternal age，Abnormal ultrasound
270	amniotic fluid	arr(13,18,21)x2,(XN)x1	46，XN	High risk of serological screening，Adverse pregnancy history
271	amniotic fluid	arr(13,18,21)x2,(XN)x1	46，XN	High risk of serological screening，Abnormal ultrasound
272	amniotic fluid	arr(13,18,21)x2,(XN)x1	46，XN	High risk of serological screening，Abnormal ultrasound
273	amniotic fluid	arr(13,18,21)x2,(XN)x1	46，XN	Advanced maternal age，Adverse pregnancy history
274	amniotic fluid	arr(13,18,21)x2,(XN)x1	46，XN	Advanced maternal age，Adverse pregnancy history
275	amniotic fluid	arr(13,18,21)x2,(XN)x1	46，XN	High risk of serological screening，Abnormal ultrasound
276	amniotic fluid	arr(13,18,21)x2,(XN)x1	46，XN	High risk of serological screening，Abnormal ultrasound
277	amniotic fluid	arr(13,18,21)x2,(XN)x1	46，XN	High risk of serological screening，Abnormal ultrasound
278	amniotic fluid	arr(13,18,21)x2,(XN)x1	46，XN	High risk of serological screening，Abnormal ultrasound
279	amniotic fluid	arr(X)x1-2,(Y)x0-1	46，XN	Abnormal ultrasound，Adverse pregnancy history
